# Supplementary material for: 2-[(E)-2-(4-Methyl­benzene­sulfonamido)ethyl­iminiometh­yl]-4-nitro­phenolate
Source: Acta Crystallogr Sect E Struct Rep Online. 2009 Aug 15;65(Pt 9):o2143. doi: 10.1107/S1600536809031481 (PMC2969864; doi:10.1107/S1600536809031481)
Supplement: Supplementary file 1 [file e-65-o2143-sup1.cif]

##############################################################################
###                                                                        ###
###        Electronic paper (Acta Crystallographica Section E)             ###
###                                                                        ###
##############################################################################
#                                                                            #
# This CIF contains the data in a paper accepted for publication in Acta     #
# Crystallographica Section E. It conforms to the requirements of Notes      #
# for Authors for Section E, and has been peer reviewed under the auspices   #
# of the IUCr Commission on Journals.                                        #
#                                                                            #
# Full details of the Crystallographic Information File format               #
# are given in the paper "The Crystallographic Information File (CIF):       #
# a New Standard Archive File for Crystallography" by S. R. Hall, F. H.      #
# Allen and I. D. Brown [Acta Cryst. (1991), A47, 655-685].                  #
#                                                                            #
# The current version of the core CIF dictionary is obtainable from          #
# ftp://ftp.iucr.org/pub/cif_core.dic. The current version number is 2.4.    #
#                                                                            #
# Software is freely available for graphical display of the structure(s) in  #
# this CIF.  For information consult the CIF home page http://www.iucr.org/  #
# cif/home.html                                                              #
#                                                                            #
# This file may be used for bona fide research purposes within the           #
# scientific community so long as proper attribution is given to the journal # 
# article from which it was obtained.                                        #
#                                                                            #
##############################################################################
                                             
data_I
_audit_creation_method     SHELXL-97
_chemical_name_systematic
;
2-[(<i>E</i>)-2-(4-Methylbenzenesulfonamido)ethyliminiomethyl]-4-nitrophenolate
;
_chemical_name_common     ?
_chemical_formula_moiety     'C16 H17 N3 O5 S'
_chemical_formula_sum     'C16 H17 N3 O5 S'
_chemical_formula_iupac     'C16 H17 N3 O5 S'
_chemical_formula_weight     363.39
_chemical_melting_point     ?
_symmetry_cell_setting     Monoclinic
_symmetry_space_group_name_H-M     'P 21/c'
_symmetry_space_group_name_Hall     '-P 2ybc'
loop_
    _symmetry_equiv_pos_as_xyz
    'x, y, z'
    '-x, y+1/2, -z+1/2'
    '-x, -y, -z'
    'x, -y-1/2, z-1/2'
_cell_length_a     17.915(5)
_cell_length_b     7.342(5)
_cell_length_c     13.055(5)
_cell_angle_alpha     90.000(5)
_cell_angle_beta     103.928(5)
_cell_angle_gamma     90.000(5)
_cell_volume     1666.7(14)
_cell_formula_units_Z     4
_cell_measurement_reflns_used     37649
_cell_measurement_theta_min     1.61
_cell_measurement_theta_max     28.00
_cell_measurement_temperature     296(2)
_exptl_crystal_description     Block
_exptl_crystal_colour     yellow
_exptl_crystal_size_max     0.680
_exptl_crystal_size_mid     0.497
_exptl_crystal_size_min     0.260
_exptl_crystal_density_diffrn     1.448
_exptl_crystal_density_meas     ?
_exptl_crystal_density_method     'not measured'
_exptl_crystal_F_000     760
_exptl_absorpt_coefficient_mu     0.227
_exptl_absorpt_correction_type     integration
_exptl_absorpt_process_details     '(X-RED32; Stoe & Cie, 2002)'
_exptl_absorpt_correction_T_min     0.8867
_exptl_absorpt_correction_T_max     0.9561
_exptl_special_details
;
;
_diffrn_ambient_temperature     296(2)
_diffrn_radiation_type     MoK\a
_diffrn_radiation_wavelength     0.71069
_diffrn_radiation_source     'fine-focus sealed tube'
_diffrn_radiation_monochromator     graphite
_diffrn_measurement_device_type     'Stoe IPDS-II'
_diffrn_measurement_method     \w
_diffrn_detector_area_resol_mean     6.67
_diffrn_reflns_number     22908
_diffrn_reflns_av_R_equivalents     0.0238
_diffrn_reflns_av_sigmaI/netI     0.0130
_diffrn_reflns_theta_min     2.34
_diffrn_reflns_theta_max     26.00
_diffrn_reflns_theta_full     26.00
_diffrn_measured_fraction_theta_max     1.000
_diffrn_measured_fraction_theta_full     1.000
_diffrn_reflns_limit_h_min     -22
_diffrn_reflns_limit_h_max     22
_diffrn_reflns_limit_k_min     -9
_diffrn_reflns_limit_k_max     9
_diffrn_reflns_limit_l_min     -16
_diffrn_reflns_limit_l_max     15
_diffrn_standards_number     0
_diffrn_standards_interval_count     0
_diffrn_standards_interval_time     ?
_diffrn_standards_decay_%     0
_refine_special_details
;
Refinement of <i>F</i>^2^ against ALL reflections. The weighted <i>R</i>-factor
<i>wR</i> and goodness of fit <i>S</i> are based on <i>F</i>^2^, conventional
<i>R</i>-factors <i>R</i> are based on <i>F</i>, with <i>F</i> set to zero for
negative <i>F</i>^2^. The threshold expression of <i>F</i>^2^ >
\s(<i>F</i>^2^) is used only for calculating <i>R</i>-factors(gt) <i>etc</i>.
and is not relevant to the choice of reflections for refinement.
<i>R</i>-factors based on <i>F</i>^2^ are statistically about twice as large
as those based on <i>F</i>, and <i>R</i>- factors based on ALL data will be
even larger.
;
_reflns_number_total     3272
_reflns_number_gt     2845
_reflns_threshold_expression     I>2\s(I)
_refine_ls_structure_factor_coef     Fsqd
_refine_ls_matrix_type     full
_refine_ls_R_factor_all     0.0398
_refine_ls_R_factor_gt     0.0324
_refine_ls_wR_factor_gt     0.0899
_refine_ls_wR_factor_ref     0.0935
_refine_ls_goodness_of_fit_ref     1.074
_refine_ls_restrained_S_all     1.074
_refine_ls_number_reflns     3272
_refine_ls_number_parameters     236
_refine_ls_number_restraints     0
_refine_ls_hydrogen_treatment     mixed
_refine_ls_weighting_scheme     calc
_refine_ls_weighting_details
         'calc w=1/[\s^2^(Fo^2^)+(0.0542P)^2^+0.2378P] where P=(Fo^2^+2Fc^2^)/3'
_atom_sites_solution_hydrogens     geom
_atom_sites_solution_primary     direct
_atom_sites_solution_secondary     difmap
_refine_ls_shift/su_max     0.004
_refine_ls_shift/su_mean     0.000
_refine_diff_density_max     0.258
_refine_diff_density_min     -0.268
_refine_ls_extinction_method     'SHELXL97 (Sheldrick, 2008)'
_refine_ls_extinction_coef     0.0025(8)
_refine_ls_extinction_expression
                                  'Fc^*^=kFc[1+0.001xFc^2^\l^3^/sin(2\q)]^-1/4^'
loop_
    _atom_type_symbol
    _atom_type_description
    _atom_type_scat_dispersion_real
    _atom_type_scat_dispersion_imag
    _atom_type_scat_source
    'C' 'C' 0.0033 0.0016
                         'International Tables Vol C Tables 4.2.6.8 and 6.1.1.4'
    'H' 'H' 0.0000 0.0000
                         'International Tables Vol C Tables 4.2.6.8 and 6.1.1.4'
    'N' 'N' 0.0061 0.0033
                         'International Tables Vol C Tables 4.2.6.8 and 6.1.1.4'
    'O' 'O' 0.0106 0.0060
                         'International Tables Vol C Tables 4.2.6.8 and 6.1.1.4'
    'S' 'S' 0.1246 0.1234
                         'International Tables Vol C Tables 4.2.6.8 and 6.1.1.4'
_computing_data_collection     'X-AREA (Stoe & Cie, 2002)'
_computing_cell_refinement     'X-AREA (Stoe & Cie, 2002)'
_computing_data_reduction     'X-RED32 (Stoe & Cie, 2002)'
_computing_structure_solution     'SHELXS97 (Sheldrick, 2008)'
_computing_structure_refinement     'SHELXL97 (Sheldrick, 2008)'
_computing_molecular_graphics     'ORTEP-3 for Windows (Farrugia, 1997)'
_computing_publication_material     'WinGX (Farrugia, 1999)'
loop_
    _atom_site_type_symbol
    _atom_site_label
    _atom_site_fract_x
    _atom_site_fract_y
    _atom_site_fract_z
    _atom_site_U_iso_or_equiv
    _atom_site_adp_type
    _atom_site_calc_flag
    _atom_site_refinement_flags
    _atom_site_occupancy
    _atom_site_disorder_assembly
    _atom_site_disorder_group
    C C1 0.73857(9) 0.1439(2) 0.58535(12) 0.0464(3) Uani d . 1 . .
    C C2 0.81399(10) 0.1345(2) 0.64584(14) 0.0559(4) Uani d . 1 . .
    H H2 0.8238 0.1405 0.7190 0.067 Uiso calc R 1 . .
    C C3 0.87338(10) 0.1163(3) 0.59823(15) 0.0604(4) Uani d . 1 . .
    C C4 0.86008(11) 0.1075(3) 0.48830(16) 0.0648(5) Uani d . 1 . .
    H H4 0.9012 0.0958 0.4567 0.078 Uiso calc R 1 . .
    C C5 0.78743(11) 0.1160(3) 0.42812(15) 0.0642(5) Uani d . 1 . .
    H H5 0.7796 0.1093 0.3552 0.077 Uiso calc R 1 . .
    C C6 0.72214(10) 0.1346(2) 0.47198(13) 0.0523(4) Uani d . 1 . .
    C C7 0.67882(9) 0.1617(2) 0.63841(13) 0.0463(3) Uani d . 1 . .
    H H7 0.6925 0.1648 0.7118 0.056 Uiso calc R 1 . .
    C C8 0.54749(9) 0.1973(2) 0.65034(13) 0.0466(4) Uani d . 1 . .
    H H8A 0.5661 0.1505 0.7214 0.056 Uiso calc R 1 . .
    H H8B 0.5024 0.1275 0.6162 0.056 Uiso calc R 1 . .
    C C9 0.52559(8) 0.3947(2) 0.65549(12) 0.0438(3) Uani d . 1 . .
    H H9A 0.5085 0.4419 0.5843 0.053 Uiso calc R 1 . .
    H H9B 0.4829 0.4035 0.6889 0.053 Uiso calc R 1 . .
    C C10 0.69671(8) 0.65737(19) 0.62312(11) 0.0400(3) Uani d . 1 . .
    C C11 0.69016(9) 0.6244(2) 0.51721(12) 0.0495(4) Uani d . 1 . .
    H H11 0.6420 0.6182 0.4705 0.059 Uiso calc R 1 . .
    C C12 0.75608(10) 0.6008(3) 0.48147(13) 0.0571(4) Uani d . 1 . .
    H H12 0.7515 0.5781 0.4102 0.068 Uiso calc R 1 . .
    C C13 0.82838(10) 0.6100(2) 0.54833(15) 0.0553(4) Uani d . 1 . .
    C C14 0.83365(10) 0.6421(3) 0.65479(15) 0.0601(4) Uani d . 1 . .
    H H14 0.8818 0.6474 0.7015 0.072 Uiso calc R 1 . .
    C C15 0.76879(9) 0.6661(2) 0.69225(13) 0.0522(4) Uani d . 1 . .
    H H15 0.7733 0.6882 0.7636 0.063 Uiso calc R 1 . .
    C C16 0.89969(12) 0.5917(3) 0.50703(19) 0.0795(6) Uani d . 1 . .
    H H16A 0.8863 0.5403 0.4374 0.119 Uiso calc R 1 . .
    H H16B 0.9359 0.5136 0.5529 0.119 Uiso calc R 1 . .
    H H16C 0.9223 0.7097 0.5045 0.119 Uiso calc R 1 . .
    N N1 0.95110(10) 0.1062(3) 0.66326(18) 0.0917(6) Uani d . 1 . .
    N N2 0.60663(7) 0.17413(18) 0.59235(11) 0.0456(3) Uani d . 1 . .
    N N3 0.58876(7) 0.50612(18) 0.71366(10) 0.0448(3) Uani d . 1 . .
    O O1 0.96069(10) 0.1084(5) 0.75840(16) 0.1571(12) Uani d . 1 . .
    O O2 1.00420(9) 0.0954(4) 0.62016(16) 0.1183(7) Uani d . 1 . .
    O O3 0.65360(7) 0.1427(2) 0.41569(9) 0.0669(4) Uani d . 1 . .
    O O4 0.55334(6) 0.75149(15) 0.58460(9) 0.0479(3) Uani d . 1 . .
    O O5 0.63776(6) 0.81294(15) 0.76080(9) 0.0522(3) Uani d . 1 . .
    S S1 0.614192(19) 0.69488(5) 0.67146(3) 0.03887(13) Uani d . 1 . .
    H H1 0.6088(10) 0.478(2) 0.7710(14) 0.048(5) Uiso d . 1 . .
    H H1A 0.5970(12) 0.176(3) 0.5235(17) 0.067(6) Uiso d . 1 . .
loop_
    _atom_site_aniso_label
    _atom_site_aniso_U_11
    _atom_site_aniso_U_22
    _atom_site_aniso_U_33
    _atom_site_aniso_U_12
    _atom_site_aniso_U_13
    _atom_site_aniso_U_23
    C1 0.0470(8) 0.0456(8) 0.0471(8) -0.0002(6) 0.0121(7) -0.0028(7)
    C2 0.0522(9) 0.0660(10) 0.0494(9) -0.0005(8) 0.0124(7) 0.0003(8)
    C3 0.0452(9) 0.0709(11) 0.0658(11) 0.0025(8) 0.0148(8) 0.0017(9)
    C4 0.0601(11) 0.0720(12) 0.0701(12) 0.0056(9) 0.0307(9) -0.0012(10)
    C5 0.0709(12) 0.0753(12) 0.0507(9) 0.0086(10) 0.0232(9) -0.0062(9)
    C6 0.0568(10) 0.0516(9) 0.0487(9) 0.0038(7) 0.0130(7) -0.0072(7)
    C7 0.0505(9) 0.0449(8) 0.0432(8) -0.0021(6) 0.0107(7) -0.0007(6)
    C8 0.0438(8) 0.0475(8) 0.0502(9) -0.0058(6) 0.0147(7) 0.0030(7)
    C9 0.0348(7) 0.0498(8) 0.0472(8) -0.0037(6) 0.0109(6) 0.0008(7)
    C10 0.0389(7) 0.0409(7) 0.0399(7) -0.0016(6) 0.0089(6) 0.0033(6)
    C11 0.0425(8) 0.0643(10) 0.0407(8) -0.0008(7) 0.0079(6) 0.0049(7)
    C12 0.0556(10) 0.0750(12) 0.0440(9) 0.0037(8) 0.0185(7) 0.0086(8)
    C13 0.0469(9) 0.0583(10) 0.0651(11) 0.0003(7) 0.0222(8) 0.0094(8)
    C14 0.0378(8) 0.0749(12) 0.0637(11) -0.0013(8) 0.0044(7) 0.0005(9)
    C15 0.0444(8) 0.0643(10) 0.0450(8) 0.0001(7) 0.0054(7) -0.0027(7)
    C16 0.0553(11) 0.0987(16) 0.0943(15) 0.0034(11) 0.0372(11) 0.0117(13)
    N1 0.0490(9) 0.1412(19) 0.0847(13) 0.0029(11) 0.0154(9) 0.0064(13)
    N2 0.0471(7) 0.0463(7) 0.0444(7) -0.0015(5) 0.0131(6) -0.0026(6)
    N3 0.0466(7) 0.0521(8) 0.0328(7) -0.0071(6) 0.0041(5) 0.0045(6)
    O1 0.0575(10) 0.327(4) 0.0791(12) 0.0105(15) 0.0021(9) 0.0096(18)
    O2 0.0494(8) 0.195(2) 0.1165(14) 0.0089(11) 0.0310(9) -0.0005(14)
    O3 0.0600(8) 0.0888(9) 0.0472(7) 0.0093(7) 0.0038(6) -0.0159(6)
    O4 0.0417(5) 0.0488(6) 0.0494(6) 0.0043(4) 0.0034(5) 0.0055(5)
    O5 0.0512(6) 0.0543(6) 0.0504(6) -0.0036(5) 0.0108(5) -0.0159(5)
    S1 0.03696(19) 0.0403(2) 0.0382(2) 0.00009(14) 0.00693(14) -0.00238(14)
_geom_special_details
;
All e.s.d.'s (except the e.s.d. in the dihedral angle between two l.s. planes)
are estimated using the full covariance matrix. The cell e.s.d.'s are taken
into account individually in the estimation of e.s.d.'s in distances, angles
and torsion angles; correlations between e.s.d.'s in cell parameters are only
used when they are defined by crystal symmetry. An approximate (isotropic)
treatment of cell e.s.d.'s is used for estimating e.s.d.'s involving l.s.
planes.
;
loop_
    _geom_bond_atom_site_label_1
    _geom_bond_atom_site_label_2
    _geom_bond_site_symmetry_2
    _geom_bond_distance
    _geom_bond_publ_flag
    C1 C2 . 1.393(2) ?
    C1 C7 . 1.414(2) ?
    C1 C6 . 1.440(2) ?
    C2 C3 . 1.362(2) ?
    C2 H2 . 0.93 ?
    C3 C4 . 1.399(3) ?
    C3 N1 . 1.448(3) ?
    C4 C5 . 1.350(3) ?
    C4 H4 . 0.93 ?
    C5 C6 . 1.427(2) ?
    C5 H5 . 0.93 ?
    C6 O3 . 1.272(2) ?
    C7 N2 . 1.292(2) ?
    C7 H7 . 0.93 ?
    C8 N2 . 1.4529(19) ?
    C8 C9 . 1.507(2) ?
    C8 H8A . 0.97 ?
    C8 H8B . 0.97 ?
    C9 N3 . 1.4537(19) ?
    C9 H9A . 0.97 ?
    C9 H9B . 0.97 ?
    C10 C11 . 1.381(2) ?
    C10 C15 . 1.387(2) ?
    C10 S1 . 1.7631(15) ?
    C11 C12 . 1.381(2) ?
    C11 H11 . 0.93 ?
    C12 C13 . 1.378(3) ?
    C12 H12 . 0.93 ?
    C13 C14 . 1.390(3) ?
    C13 C16 . 1.507(2) ?
    C14 C15 . 1.376(2) ?
    C14 H14 . 0.93 ?
    C15 H15 . 0.93 ?
    C16 H16A . 0.96 ?
    C16 H16B . 0.96 ?
    C16 H16C . 0.96 ?
    N1 O1 . 1.212(3) ?
    N1 O2 . 1.219(2) ?
    N2 H1A . 0.87(2) ?
    N3 S1 . 1.5976(16) ?
    N3 H1 . 0.777(18) ?
    O4 S1 . 1.4325(11) ?
    O5 S1 . 1.4329(12) ?
loop_
    _geom_angle_atom_site_label_1
    _geom_angle_atom_site_label_2
    _geom_angle_atom_site_label_3
    _geom_angle_site_symmetry_1
    _geom_angle_site_symmetry_3
    _geom_angle
    _geom_angle_publ_flag
    C2 C1 C7 . . 118.18(15) ?
    C2 C1 C6 . . 120.72(15) ?
    C7 C1 C6 . . 121.10(15) ?
    C3 C2 C1 . . 120.26(16) ?
    C3 C2 H2 . . 119.9 ?
    C1 C2 H2 . . 119.9 ?
    C2 C3 C4 . . 120.93(17) ?
    C2 C3 N1 . . 118.96(18) ?
    C4 C3 N1 . . 120.11(17) ?
    C5 C4 C3 . . 119.81(16) ?
    C5 C4 H4 . . 120.1 ?
    C3 C4 H4 . . 120.1 ?
    C4 C5 C6 . . 122.64(17) ?
    C4 C5 H5 . . 118.7 ?
    C6 C5 H5 . . 118.7 ?
    O3 C6 C5 . . 122.91(16) ?
    O3 C6 C1 . . 121.46(15) ?
    C5 C6 C1 . . 115.63(16) ?
    N2 C7 C1 . . 124.73(15) ?
    N2 C7 H7 . . 117.6 ?
    C1 C7 H7 . . 117.6 ?
    N2 C8 C9 . . 111.47(12) ?
    N2 C8 H8A . . 109.3 ?
    C9 C8 H8A . . 109.3 ?
    N2 C8 H8B . . 109.3 ?
    C9 C8 H8B . . 109.3 ?
    H8A C8 H8B . . 108.0 ?
    N3 C9 C8 . . 112.72(13) ?
    N3 C9 H9A . . 109.0 ?
    C8 C9 H9A . . 109.0 ?
    N3 C9 H9B . . 109.0 ?
    C8 C9 H9B . . 109.0 ?
    H9A C9 H9B . . 107.8 ?
    C11 C10 C15 . . 120.07(14) ?
    C11 C10 S1 . . 120.62(11) ?
    C15 C10 S1 . . 119.29(12) ?
    C10 C11 C12 . . 119.13(15) ?
    C10 C11 H11 . . 120.4 ?
    C12 C11 H11 . . 120.4 ?
    C13 C12 C11 . . 121.97(16) ?
    C13 C12 H12 . . 119.0 ?
    C11 C12 H12 . . 119.0 ?
    C12 C13 C14 . . 117.95(15) ?
    C12 C13 C16 . . 121.15(18) ?
    C14 C13 C16 . . 120.87(17) ?
    C15 C14 C13 . . 121.12(16) ?
    C15 C14 H14 . . 119.4 ?
    C13 C14 H14 . . 119.4 ?
    C14 C15 C10 . . 119.75(16) ?
    C14 C15 H15 . . 120.1 ?
    C10 C15 H15 . . 120.1 ?
    C13 C16 H16A . . 109.5 ?
    C13 C16 H16B . . 109.5 ?
    H16A C16 H16B . . 109.5 ?
    C13 C16 H16C . . 109.5 ?
    H16A C16 H16C . . 109.5 ?
    H16B C16 H16C . . 109.5 ?
    O1 N1 O2 . . 122.7(2) ?
    O1 N1 C3 . . 118.65(18) ?
    O2 N1 C3 . . 118.7(2) ?
    C7 N2 C8 . . 122.67(14) ?
    C7 N2 H1A . . 114.1(14) ?
    C8 N2 H1A . . 123.0(14) ?
    C9 N3 S1 . . 123.98(11) ?
    C9 N3 H1 . . 118.3(13) ?
    S1 N3 H1 . . 117.4(13) ?
    O4 S1 O5 . . 119.20(8) ?
    O4 S1 N3 . . 107.39(7) ?
    O5 S1 N3 . . 107.26(8) ?
    O4 S1 C10 . . 107.82(7) ?
    O5 S1 C10 . . 106.12(7) ?
    N3 S1 C10 . . 108.74(7) ?
loop_
    _geom_torsion_atom_site_label_1
    _geom_torsion_atom_site_label_2
    _geom_torsion_atom_site_label_3
    _geom_torsion_atom_site_label_4
    _geom_torsion_site_symmetry_1
    _geom_torsion_site_symmetry_2
    _geom_torsion_site_symmetry_3
    _geom_torsion_site_symmetry_4
    _geom_torsion
    _geom_torsion_publ_flag
    C7 C1 C2 C3 . . . . 179.67(16) ?
    C6 C1 C2 C3 . . . . 0.0(3) ?
    C1 C2 C3 C4 . . . . 0.2(3) ?
    C1 C2 C3 N1 . . . . -179.76(18) ?
    C2 C3 C4 C5 . . . . -0.4(3) ?
    N1 C3 C4 C5 . . . . 179.6(2) ?
    C3 C4 C5 C6 . . . . 0.3(3) ?
    C4 C5 C6 O3 . . . . 180.00(19) ?
    C4 C5 C6 C1 . . . . 0.0(3) ?
    C2 C1 C6 O3 . . . . 179.83(16) ?
    C7 C1 C6 O3 . . . . 0.2(3) ?
    C2 C1 C6 C5 . . . . -0.1(2) ?
    C7 C1 C6 C5 . . . . -179.75(16) ?
    C2 C1 C7 N2 . . . . 179.17(15) ?
    C6 C1 C7 N2 . . . . -1.2(3) ?
    N2 C8 C9 N3 . . . . -63.94(17) ?
    C15 C10 C11 C12 . . . . -0.1(2) ?
    S1 C10 C11 C12 . . . . 178.14(13) ?
    C10 C11 C12 C13 . . . . -0.3(3) ?
    C11 C12 C13 C14 . . . . 0.7(3) ?
    C11 C12 C13 C16 . . . . -177.38(18) ?
    C12 C13 C14 C15 . . . . -0.7(3) ?
    C16 C13 C14 C15 . . . . 177.35(18) ?
    C13 C14 C15 C10 . . . . 0.3(3) ?
    C11 C10 C15 C14 . . . . 0.1(3) ?
    S1 C10 C15 C14 . . . . -178.20(13) ?
    C2 C3 N1 O1 . . . . 2.3(4) ?
    C4 C3 N1 O1 . . . . -177.7(3) ?
    C2 C3 N1 O2 . . . . -177.8(2) ?
    C4 C3 N1 O2 . . . . 2.2(4) ?
    C1 C7 N2 C8 . . . . -178.27(14) ?
    C9 C8 N2 C7 . . . . 96.71(17) ?
    C8 C9 N3 S1 . . . . 131.22(13) ?
    C9 N3 S1 O4 . . . . 14.65(14) ?
    C9 N3 S1 O5 . . . . 143.88(12) ?
    C9 N3 S1 C10 . . . . -101.76(13) ?
    C11 C10 S1 O4 . . . . -21.41(15) ?
    C15 C10 S1 O4 . . . . 156.87(13) ?
    C11 C10 S1 O5 . . . . -150.18(13) ?
    C15 C10 S1 O5 . . . . 28.09(15) ?
    C11 C10 S1 N3 . . . . 94.72(14) ?
    C15 C10 S1 N3 . . . . -87.00(14) ?
loop_
    _geom_hbond_atom_site_label_D
    _geom_hbond_atom_site_label_H
    _geom_hbond_atom_site_label_A
    _geom_hbond_site_symmetry_A
    _geom_hbond_distance_DH
    _geom_hbond_distance_HA
    _geom_hbond_distance_DA
    _geom_hbond_angle_DHA
    N3 H1 O3 4_566 0.78(2) 2.06(2) 2.833(2) 170(2)
    N2 H1A O3 . 0.87(2) 1.94(2) 2.648(2) 137(2)
data_global
_journal_date_recd_electronic     2009-08-07
_journal_date_accepted     2009-08-10
_journal_name_full     'Acta Crystallographica, Section E'
_journal_year     2009
_journal_volume     65
_journal_issue      9
_journal_page_first     o2143
_journal_page_last     o2143
_journal_paper_category     QO
_journal_coeditor_code     CI2882
_publ_contact_author
;
        G\"okhan Alpaslan
        Department of Physics
        Faculty of Arts & Science
        Ondokuz May\?is University
        TR-55139
        Kurupelit-Samsun
        Turkey
;
_publ_contact_author_email     gokhana@omu.edu.tr
_publ_section_title
;
2-[(<i>E</i>)-2-(4-Methylbenzenesulfonamido)ethyliminiomethyl]-4-nitrophenolate
;
loop_
    _publ_author_name
    _publ_author_address
    'T\"ufek\,ci, Marife'
;   Department of Physics
    Faculty of Arts & Science
    Ondokuz May\?is University
    TR-55139 Kurupelit--Samsun
    Turkey
;
    'Alpaslan, G\"okhan'
;   Department of Physics
    Faculty of Arts & Science
    Ondokuz May\?is University
    TR-55139 Kurupelit--Samsun
    Turkey
;
    'Macit, Mustafa'
;    Department of Chemistry
     Faculty of Arts & Science
     Ondokuz May\?is University
     55139 Samsun
     Turkey
;
    'Erd\"onmez, Ahmet'
;   Department of Physics
    Faculty of Arts & Science
    Ondokuz May\?is University
    TR-55139 Kurupelit--Samsun
    Turkey
;
