# Supplementary material for: 2-[(E)-2-(4-Methyl­benzene­sulfonamido)ethyl­iminiometh­yl]-4-nitro­phenolate
Source: Acta Crystallogr Sect E Struct Rep Online. 2009 Aug 15;65(Pt 9):o2143. doi: 10.1107/S1600536809031481 (PMC2969864; doi:10.1107/S1600536809031481)
Supplement: Supplementary file 2 [file e-65-o2143-Isup2.hkl]

#
# h,k,l, Fc-squared, Fo-squared, sigma(Fo-squared) and status flag
#
data_I
_shelx_title ' fe17 in P 21/c'
_shelx_refln_list_code          4
_shelx_F_calc_maximum      251.31
_exptl_crystal_F_000       760.00
_reflns_d_resolution_high  0.8106
 
loop_
 _symmetry_equiv_pos_as_xyz
 'x, y, z'
 '-x, y+1/2, -z+1/2'
 '-x, -y, -z'
 'x, -y-1/2, z-1/2'
 
_cell_length_a    17.9150
_cell_length_b     7.3420
_cell_length_c    13.0550
_cell_angle_alpha  90.000
_cell_angle_beta  103.928
_cell_angle_gamma  90.000
 
_shelx_F_squared_multiplier     1.000
 
loop_
 _refln_index_h
 _refln_index_k
 _refln_index_l
 _refln_F_squared_calc
 _refln_F_squared_meas
 _refln_F_squared_sigma
 _refln_observed_status
   2   0   0     1088.90     1208.09     10.66 o
   3   0   0     2585.52     2762.60     13.57 o
   4   0   0     1973.29     2002.21     13.07 o
   5   0   0     4817.60     4550.08     34.32 o
   6   0   0       76.21       81.38      3.14 o
   7   0   0       93.23       88.12      2.82 o
   8   0   0      753.79      746.45      4.62 o
   9   0   0      384.77      369.58      3.59 o
  10   0   0        4.72        7.67      2.49 o
  11   0   0        4.25        5.81      2.44 o
  12   0   0      546.73      529.56      4.56 o
  13   0   0      829.53      814.41     11.38 o
  14   0   0     1069.47     1103.27      6.41 o
  15   0   0        0.41        2.79      2.45 o
  16   0   0      125.69      131.64      2.88 o
  17   0   0        2.25        4.51      2.53 o
  18   0   0      228.82      242.33      3.34 o
  19   0   0        9.59        8.68      2.79 o
  20   0   0       17.36       13.97      3.03 o
  21   0   0        6.29        6.81      3.05 o
   1   1   0      213.92      222.11      3.79 o
   2   1   0     2634.03     2721.93     20.03 o
   3   1   0      191.78      188.04      2.93 o
   4   1   0      802.76      816.18      4.51 o
   5   1   0     1031.62      931.99      4.11 o
   6   1   0      589.94      497.24      3.10 o
   7   1   0     1951.07     1755.35      5.53 o
   8   1   0       10.83       16.65      1.76 o
   9   1   0       57.71       65.45      1.88 o
  10   1   0      496.72      453.51      2.58 o
  11   1   0       80.59       77.02      1.79 o
  12   1   0      108.43      103.41      1.84 o
  13   1   0        0.46        1.71      1.68 o
  14   1   0     2878.18     2784.91     13.51 o
  15   1   0      230.87      227.44      2.31 o
  16   1   0       35.99       35.04      1.86 o
  17   1   0        8.83        7.26      1.81 o
  18   1   0        0.65        2.84      1.97 o
  19   1   0       99.47      104.27      2.16 o
  20   1   0        8.13        8.15      2.14 o
  21   1   0       65.96       77.72      2.52 o
   0   2   0     6276.60     6214.94     51.19 o
   1   2   0     8679.40     8603.64     36.15 o
   2   2   0      259.36      269.14      3.33 o
   3   2   0      921.44      888.64      5.19 o
   4   2   0     1363.00     1306.88      9.26 o
   5   2   0      545.07      494.16      4.25 o
   6   2   0       12.06        8.81      1.69 o
   7   2   0      159.84      150.50      2.10 o
   8   2   0       12.11        9.00      1.63 o
   9   2   0       14.71       10.78      1.64 o
  10   2   0      129.16      141.40      2.07 o
  11   2   0      455.99      431.13      2.66 o
  12   2   0      773.05      771.31      4.67 o
  13   2   0      666.50      647.11      3.00 o
  14   2   0      177.71      180.25      2.21 o
  15   2   0        8.43       10.46      1.96 o
  16   2   0      121.75      120.51      2.29 o
  17   2   0      290.98      283.53      5.09 o
  18   2   0      201.80      201.20      2.51 o
  19   2   0      118.79      115.77      2.51 o
  20   2   0        0.80        5.60      2.23 o
   1   3   0     1252.64     1285.29      4.54 o
   2   3   0      497.90      511.22      3.95 o
   3   3   0     1687.94     1652.80     10.87 o
   4   3   0      144.03      122.68      2.03 o
   5   3   0       78.33       72.73      1.90 o
   6   3   0      257.68      245.08      2.56 o
   7   3   0       10.10        9.79      1.71 o
   8   3   0        0.33        3.77      1.64 o
   9   3   0      666.46      683.85      4.96 o
  10   3   0       62.90       67.00      1.83 o
  11   3   0      221.54      219.24      2.16 o
  12   3   0       13.86       12.50      1.74 o
  13   3   0      525.41      508.28      2.91 o
  14   3   0      155.05      155.47      2.18 o
  15   3   0       19.91       20.34      1.91 o
  16   3   0      129.93      125.62      2.27 o
  17   3   0        5.11       10.55      1.92 o
  18   3   0       16.43       16.65      2.04 o
  19   3   0       16.25       15.19      2.11 o
  20   3   0       74.94       77.89      2.42 o
   0   4   0     9205.44     9215.84     53.34 o
   1   4   0     1331.54     1384.46     22.49 o
   2   4   0     3222.28     3157.84     13.51 o
   3   4   0        1.87        5.37      1.69 o
   4   4   0      197.57      208.26      2.43 o
   5   4   0      502.38      519.50      4.78 o
   6   4   0     1157.90     1159.11      8.43 o
   7   4   0       13.55       11.22      1.80 o
   8   4   0       34.54       34.07      1.72 o
   9   4   0       38.82       43.36      1.79 o
  10   4   0        0.01        2.44      1.82 o
  11   4   0       12.57       17.97      1.82 o
  12   4   0       12.49       15.13      1.82 o
  13   4   0        3.58        5.57      1.93 o
  14   4   0       22.38       25.42      1.95 o
  15   4   0        2.06        4.38      1.95 o
  16   4   0        1.97        4.12      1.98 o
  17   4   0       54.99       53.88      2.15 o
  18   4   0       13.59       13.78      2.13 o
  19   4   0       26.59       29.69      2.25 o
   1   5   0      218.84      210.16      2.19 o
   2   5   0       87.55       98.18      1.90 o
   3   5   0       78.06       69.50      1.95 o
   4   5   0       41.85       45.01      1.82 o
   5   5   0      162.69      163.10      2.03 o
   6   5   0      107.08      101.72      1.91 o
   7   5   0        1.68        4.78      1.73 o
   8   5   0       15.19       16.02      1.86 o
   9   5   0        8.10        7.72      1.79 o
  10   5   0        5.66        7.68      1.72 o
  11   5   0       31.30       29.49      1.80 o
  12   5   0      190.56      181.90      2.27 o
  13   5   0        1.54        3.58      1.96 o
  14   5   0      191.67      196.13      2.38 o
  15   5   0        5.02        5.63      2.02 o
  16   5   0      126.63      126.60      2.33 o
  17   5   0        7.77        9.32      2.11 o
   0   6   0      633.66      618.94      4.27 o
   1   6   0      394.53      407.81      2.50 o
   2   6   0      240.60      230.04      2.23 o
   3   6   0      702.93      715.03      3.36 o
   4   6   0      306.81      311.21      2.47 o
   5   6   0      176.98      184.39      2.27 o
   6   6   0       16.43       20.35      1.88 o
   7   6   0        8.84       11.00      1.86 o
   8   6   0       26.70       27.21      1.86 o
   9   6   0      175.01      173.45      2.47 o
  10   6   0      129.77      126.08      2.15 o
  11   6   0       30.53       33.08      1.99 o
  12   6   0        0.06        1.29      1.95 o
  13   6   0       32.88       29.01      2.07 o
  14   6   0       31.45       30.00      2.22 o
  15   6   0        1.63        2.98      2.14 o
  16   6   0        1.21        4.94      2.29 o
   1   7   0       65.33       62.06      1.97 o
   2   7   0       14.07       17.94      1.80 o
   3   7   0       18.03       17.90      1.90 o
   4   7   0        0.40        0.69      1.84 o
   5   7   0       62.67       67.60      1.99 o
   6   7   0      137.78      140.72      2.13 o
   7   7   0      134.65      135.24      2.49 o
   8   7   0        4.48        2.57      1.95 o
   9   7   0       54.75       59.06      2.20 o
  10   7   0       39.02       47.79      2.08 o
  11   7   0      146.30      133.66      2.61 o
  12   7   0       48.43       50.04      2.19 o
  13   7   0       21.29       21.83      2.20 o
   0   8   0        0.03        1.68      2.90 o
   1   8   0       78.01       80.46      2.24 o
   2   8   0       23.39       20.42      2.04 o
   3   8   0      131.48      125.47      2.27 o
   4   8   0      146.30      150.22      2.30 o
   5   8   0       97.10       96.25      2.21 o
   6   8   0       13.96       13.21      2.02 o
   7   8   0       78.21       73.73      2.30 o
   8   8   0      109.03      100.23      2.57 o
   9   8   0       37.70       37.40      2.41 o
  10   8   0       18.57       13.92      2.32 o
   1   9   0       56.55       49.76      2.42 o
   2   9   0       32.50       29.93      2.27 o
 -21   1   1       12.63       14.07      2.13 o
 -20   1   1        9.94        9.69      2.05 o
 -19   1   1        6.58        5.26      1.97 o
 -18   1   1       69.33       68.26      2.03 o
 -17   1   1       35.83       42.01      2.00 o
 -16   1   1        1.00        2.41      1.78 o
 -15   1   1     1371.46     1331.76     10.79 o
 -14   1   1      809.81      784.98      3.01 o
 -13   1   1        0.20        1.34      1.66 o
 -12   1   1      653.81      642.02      3.22 o
 -11   1   1      100.55       91.14      1.85 o
 -10   1   1      225.67      227.63      2.17 o
  -9   1   1       18.09       16.87      1.73 o
  -8   1   1      158.70      169.87      2.07 o
  -7   1   1      156.05      138.04      2.05 o
  -6   1   1       62.69       66.61      2.04 o
  -5   1   1       50.20       56.96      2.17 o
  -4   1   1     2249.82     2236.68     12.75 o
  -3   1   1      445.67      443.10      3.85 o
  -2   1   1     1511.71     1550.96     12.21 o
  -1   1   1     2079.49     2126.65     15.32 o
   0   1   1      522.04      585.58      5.11 o
   1   1   1       25.29       22.82      2.66 o
   2   1   1     2007.63     2026.86     10.26 o
   3   1   1      764.20      824.44      4.74 o
   4   1   1     2985.37     2897.52     11.59 o
   5   1   1     1382.27     1428.03      7.75 o
   6   1   1      532.47      507.12      3.14 o
   7   1   1     1505.21     1459.92      4.51 o
   8   1   1      258.62      299.79      2.48 o
   9   1   1      755.84      737.27      3.21 o
  10   1   1       12.81       16.51      1.73 o
  11   1   1       28.50       31.96      1.78 o
  12   1   1       43.95       47.72      1.83 o
  13   1   1      772.04      742.72      5.62 o
  14   1   1       89.91       90.37      1.98 o
  15   1   1       52.27       53.98      1.93 o
  16   1   1        0.30        1.51      1.86 o
  17   1   1        4.47        4.84      1.95 o
  18   1   1        0.12        3.56      1.96 o
  19   1   1       52.99       58.55      2.26 o
  20   1   1        0.30        3.62      2.16 o
 -21   2   1        9.66        9.88      2.34 o
 -20   2   1        0.78        0.06      2.20 o
 -19   2   1       26.20       27.72      2.02 o
 -18   2   1      231.39      227.87      3.59 o
 -17   2   1      128.16      130.14      2.15 o
 -16   2   1      264.00      249.99      2.31 o
 -15   2   1      354.38      377.50      4.16 o
 -14   2   1      431.21      437.51      2.61 o
 -13   2   1      414.54      393.04      3.53 o
 -12   2   1      148.46      144.60      1.94 o
 -11   2   1      202.63      211.69      2.06 o
 -10   2   1      163.87      159.42      2.07 o
  -9   2   1      744.59      720.64      3.30 o
  -8   2   1        0.97        3.30      1.69 o
  -7   2   1      426.74      473.14      3.50 o
  -6   2   1       74.78       81.30      1.87 o
  -5   2   1      138.86      122.77      2.09 o
  -4   2   1      153.53      195.83      2.38 o
  -3   2   1      166.41      126.09      2.40 o
  -2   2   1        1.95        8.98      2.29 o
  -1   2   1    63155.35    64451.04    377.08 o
   0   2   1    15637.96    15357.46     64.42 o
   1   2   1    23561.82    23138.99    140.63 o
   2   2   1        0.06        3.01      2.04 o
   3   2   1      461.30      460.08      3.31 o
   4   2   1      177.37      175.08      2.40 o
   5   2   1     4190.45     4054.71     16.79 o
   6   2   1        5.59        3.46      1.83 o
   7   2   1     1826.82     1825.35      6.77 o
   8   2   1      603.27      724.09      5.81 o
   9   2   1      590.14      612.70      3.02 o
  10   2   1      261.97      249.69      2.27 o
  11   2   1      288.91      291.68      2.42 o
  12   2   1        0.62        2.16      1.75 o
  13   2   1      176.64      172.05      2.30 o
  14   2   1      800.91      789.40      4.02 o
  15   2   1      162.05      160.44      2.33 o
  16   2   1      110.66      112.75      2.20 o
  17   2   1        4.69        5.87      1.91 o
  18   2   1      173.08      182.63      2.85 o
  19   2   1       32.19       34.70      2.17 o
  20   2   1        6.12        6.17      2.30 o
 -20   3   1       41.37       42.88      2.41 o
 -19   3   1       81.03       83.28      2.19 o
 -18   3   1        0.33        2.42      1.99 o
 -17   3   1       70.00       71.72      2.40 o
 -16   3   1        4.55        2.17      1.89 o
 -15   3   1      208.32      229.57      2.26 o
 -14   3   1      633.44      657.42      3.01 o
 -13   3   1      408.04      402.24      2.45 o
 -12   3   1      261.28      250.79      2.15 o
 -11   3   1      317.41      300.48      2.59 o
 -10   3   1      465.93      452.08      2.48 o
  -9   3   1      230.97      232.39      2.10 o
  -8   3   1        1.59        3.65      1.63 o
  -7   3   1       55.63       40.94      1.73 o
  -6   3   1        4.39        3.19      1.75 o
  -5   3   1      136.73      117.86      1.97 o
  -4   3   1        0.71        3.65      1.59 o
  -3   3   1      473.90      498.89      3.10 o
  -2   3   1      105.83      110.97      2.02 o
  -1   3   1        1.91       13.59      2.01 o
   0   3   1     1278.85     1191.27      4.78 o
   1   3   1       68.38       78.79      2.60 o
   2   3   1      180.63      203.62      2.33 o
   3   3   1      753.92      794.16      4.45 o
   4   3   1        8.77        9.87      1.80 o
   5   3   1       79.64       79.24      1.97 o
   6   3   1      204.33      208.47      2.37 o
   7   3   1      314.48      278.35      2.49 o
   8   3   1       25.34       38.87      1.81 o
   9   3   1       31.64       28.02      1.80 o
  10   3   1        2.26        6.41      1.69 o
  11   3   1      143.58      137.90      2.10 o
  12   3   1      434.50      442.01      2.79 o
  13   3   1      538.10      528.06      3.82 o
  14   3   1       98.07       93.48      2.06 o
  15   3   1      372.34      366.37      3.32 o
  16   3   1       44.85       47.64      2.11 o
  17   3   1       13.68       15.83      1.99 o
  18   3   1        1.82        4.36      2.05 o
  19   3   1      140.62      140.51      3.12 o
 -19   4   1        6.21        6.12      2.14 o
 -18   4   1      110.61      112.24      2.51 o
 -17   4   1      203.90      198.17      2.42 o
 -16   4   1      185.38      196.57      2.72 o
 -15   4   1       16.10       15.39      1.90 o
 -14   4   1      303.46      300.24      2.44 o
 -13   4   1      827.90      823.86      8.63 o
 -12   4   1      396.36      374.88      3.11 o
 -11   4   1       25.05       27.11      1.76 o
 -10   4   1       34.62       33.08      1.77 o
  -9   4   1      260.00      258.58      2.82 o
  -8   4   1      234.42      220.83      2.99 o
  -7   4   1        1.51        2.38      1.77 o
  -6   4   1       34.65       32.58      1.70 o
  -5   4   1       80.58       79.44      1.80 o
  -4   4   1       57.37       48.00      2.04 o
  -3   4   1       51.81       65.98      1.97 o
  -2   4   1     2910.60     2794.52     19.17 o
  -1   4   1       84.07       79.42      1.95 o
   0   4   1     2003.06     1874.54      7.07 o
   1   4   1     2833.88     2835.86      6.57 o
   2   4   1     1448.19     1379.22      8.14 o
   3   4   1      294.42      277.97      2.37 o
   4   4   1       21.10       25.32      1.75 o
   5   4   1      336.93      308.68      2.64 o
   6   4   1      615.76      574.00      2.81 o
   7   4   1       20.09       22.09      1.87 o
   8   4   1        1.07        2.95      1.68 o
   9   4   1      210.15      192.56      2.35 o
  10   4   1      758.22      719.70      3.69 o
  11   4   1      387.86      385.71      3.03 o
  12   4   1        0.03        0.12      1.81 o
  13   4   1      442.79      441.81      4.04 o
  14   4   1      554.97      550.77      5.31 o
  15   4   1      132.14      131.02      2.64 o
  16   4   1       22.47       21.13      2.11 o
  17   4   1       41.66       43.14      2.17 o
  18   4   1       93.82       89.22      2.47 o
 -18   5   1       12.00       14.44      2.20 o
 -17   5   1        5.42        5.33      2.09 o
 -16   5   1       12.32       12.54      2.08 o
 -15   5   1      269.21      270.85      3.46 o
 -14   5   1       62.23       66.56      2.02 o
 -13   5   1       17.08       15.34      1.96 o
 -12   5   1        1.21        3.95      1.81 o
 -11   5   1      236.21      221.67      3.13 o
 -10   5   1       19.69       21.35      1.79 o
  -9   5   1        0.27        2.22      1.74 o
  -8   5   1       59.83       48.08      1.96 o
  -7   5   1      647.12      638.62      5.60 o
  -6   5   1      474.20      451.45      3.10 o
  -5   5   1      145.26      151.93      2.03 o
  -4   5   1       65.53       60.59      1.77 o
  -3   5   1       23.50       19.46      1.95 o
  -2   5   1       37.20       39.21      1.82 o
  -1   5   1       12.55       13.32      1.64 o
   0   5   1       45.57       48.98      1.80 o
   1   5   1      237.65      221.85      2.17 o
   2   5   1       92.76       93.89      1.91 o
   3   5   1      383.81      377.19      4.96 o
   4   5   1      208.09      194.27      2.64 o
   5   5   1      102.85       97.69      2.09 o
   6   5   1      258.84      251.67      3.42 o
   7   5   1      643.02      645.08      3.35 o
   8   5   1     1092.58     1045.85      8.78 o
   9   5   1      177.85      174.31      2.30 o
  10   5   1       10.57        8.36      1.80 o
  11   5   1       47.35       51.21      1.95 o
  12   5   1      484.40      482.78      4.15 o
  13   5   1        5.71        8.46      1.95 o
  14   5   1       60.87       61.12      2.16 o
  15   5   1       15.84       17.84      2.11 o
  16   5   1       56.12       52.34      2.25 o
  17   5   1       36.51       35.50      2.28 o
 -16   6   1       10.67       11.34      2.24 o
 -15   6   1        6.97        7.17      2.09 o
 -14   6   1        6.56        5.85      2.03 o
 -13   6   1      143.53      143.68      2.34 o
 -12   6   1      187.21      174.35      2.51 o
 -11   6   1       38.99       36.55      1.99 o
 -10   6   1        1.87        1.98      1.83 o
  -9   6   1        8.47       10.06      1.81 o
  -8   6   1       42.66       45.25      1.98 o
  -7   6   1      130.99      134.10      2.10 o
  -6   6   1        0.34        2.27      1.70 o
  -5   6   1      186.29      181.46      3.40 o
  -4   6   1      170.44      176.00      2.89 o
  -3   6   1      493.83      481.70      2.62 o
  -2   6   1       20.63       27.24      1.80 o
  -1   6   1     1444.81     1394.54      7.01 o
   0   6   1       65.57       69.62      1.95 o
   1   6   1        0.20        1.97      1.80 o
   2   6   1      602.26      607.74      2.85 o
   3   6   1      154.69      150.87      2.15 o
   4   6   1        0.07        0.99      1.74 o
   5   6   1       53.21       53.78      2.24 o
   6   6   1      391.88      394.36      5.03 o
   7   6   1       11.45       11.80      1.79 o
   8   6   1      125.55      123.46      2.19 o
   9   6   1       59.01       62.77      1.92 o
  10   6   1      121.61      123.45      2.69 o
  11   6   1       59.66       59.82      2.00 o
  12   6   1        6.05        8.36      2.07 o
  13   6   1       90.01       82.91      2.19 o
  14   6   1       76.93       76.73      2.39 o
  15   6   1       55.04       51.14      2.27 o
 -13   7   1       31.00       23.26      2.24 o
 -12   7   1        3.69        6.21      2.08 o
 -11   7   1        7.99       11.44      1.93 o
 -10   7   1       36.89       41.15      2.04 o
  -9   7   1       42.93       48.08      2.20 o
  -8   7   1       39.14       45.15      1.99 o
  -7   7   1       11.90       12.69      2.08 o
  -6   7   1      123.29      122.08      2.58 o
  -5   7   1       39.43       41.60      1.92 o
  -4   7   1        9.80       13.13      1.92 o
  -3   7   1        2.57        3.52      1.83 o
  -2   7   1        4.45        3.55      1.83 o
  -1   7   1       13.68       17.13      1.94 o
   0   7   1      104.22      113.54      2.14 o
   1   7   1        1.82        5.15      1.83 o
   2   7   1       59.47       61.24      2.01 o
   3   7   1       39.77       43.01      1.95 o
   4   7   1        3.13        5.70      1.92 o
   5   7   1        2.83        5.30      1.85 o
   6   7   1        7.84        9.92      1.99 o
   7   7   1      108.34      111.70      2.44 o
   8   7   1      127.80      122.91      2.18 o
   9   7   1        8.77        6.34      2.19 o
  10   7   1       24.08       24.95      2.18 o
  11   7   1       91.17       89.04      2.31 o
  12   7   1       10.61       11.27      2.14 o
  13   7   1        2.66        3.83      2.25 o
 -10   8   1        0.47        1.52      2.38 o
  -9   8   1        0.00        0.82      2.62 o
  -8   8   1        8.51       10.80      2.07 o
  -7   8   1       19.07       18.77      2.07 o
  -6   8   1        1.66        3.24      2.07 o
  -5   8   1        5.27        8.93      2.08 o
  -4   8   1       87.71       81.96      2.23 o
  -3   8   1       23.86       27.34      2.04 o
  -2   8   1       88.56       75.15      2.15 o
  -1   8   1        5.78        5.76      2.07 o
   0   8   1       21.76       17.00      2.00 o
   1   8   1        9.52       10.17      2.12 o
   2   8   1        0.51        6.06      1.97 o
   3   8   1        7.93        5.33      2.08 o
   4   8   1        0.85        2.12      2.00 o
   5   8   1       29.31       32.02      2.10 o
   6   8   1       20.23       20.58      2.17 o
   7   8   1        1.76        2.92      2.13 o
   8   8   1       19.16       18.31      2.28 o
   9   8   1       19.48       18.13      2.36 o
  -2   9   1       16.69       18.50      2.25 o
  -1   9   1       16.45       18.65      2.34 o
   0   9   1        5.17        5.23      2.31 o
   1   9   1        2.04        4.38      2.24 o
 -21   0   2       44.15       49.36      3.13 o
 -20   0   2      159.71      150.83      3.32 o
 -19   0   2      102.37       97.85      3.72 o
 -18   0   2        0.02        3.24      2.65 o
 -17   0   2       29.32       31.03      2.54 o
 -16   0   2       52.76       49.93      2.70 o
 -15   0   2     2960.11     2938.47     39.77 o
 -14   0   2       39.24       41.83      2.57 o
 -13   0   2      227.43      238.78      3.01 o
 -12   0   2     3384.89     3300.76     14.76 o
 -11   0   2      126.14      118.28      2.72 o
 -10   0   2     1442.86     1404.34      5.32 o
  -9   0   2     2507.17     2344.86     12.22 o
  -8   0   2     2402.04     2512.22     21.06 o
  -7   0   2      787.18      630.45      8.85 o
  -6   0   2      656.31      754.61      4.94 o
  -5   0   2    14356.34    14983.23    113.27 o
  -4   0   2     7687.17     7923.91     25.88 o
  -3   0   2    24242.80    24387.90    264.24 o
  -2   0   2     1611.24     1762.46      9.85 o
  -1   0   2    11262.67    11765.86     76.22 o
   0   0   2      330.42      376.29     38.46 o
   1   0   2    36600.67    36720.06    367.69 o
   2   0   2    19442.58    18629.13    156.16 o
   3   0   2     2258.76     2089.00     23.61 o
   4   0   2     2326.85     2282.72     14.10 o
   5   0   2     3593.35     3503.19     14.19 o
   6   0   2      494.60      618.08      4.96 o
   7   0   2     2597.25     3037.01     10.74 o
   8   0   2     1284.80     1466.12      6.33 o
   9   0   2      523.02      480.41      4.01 o
  10   0   2      722.69      711.20      7.70 o
  11   0   2     1508.74     1576.91      8.99 o
  12   0   2      207.38      199.46      3.14 o
  13   0   2       47.11       45.61      2.70 o
  14   0   2      566.09      565.56      4.06 o
  15   0   2     1208.67     1148.87     13.43 o
  16   0   2      134.48      135.96      3.08 o
  17   0   2       58.32       63.43      3.02 o
  18   0   2        9.90        9.91      2.94 o
  19   0   2       47.77       52.76      3.22 o
  20   0   2        2.01        2.25      3.26 o
 -21   1   2        0.04        2.88      2.13 o
 -20   1   2       13.19       16.83      1.97 o
 -19   1   2      274.64      292.40      3.17 o
 -18   1   2      133.29      130.33      2.11 o
 -17   1   2       65.11       63.21      1.90 o
 -16   1   2      178.85      196.86      2.15 o
 -15   1   2      861.88      851.65      9.04 o
 -14   1   2       20.27       22.45      1.77 o
 -13   1   2      997.30      952.89      9.04 o
 -12   1   2       23.03       21.22      1.68 o
 -11   1   2      109.03      109.29      1.81 o
 -10   1   2      416.70      392.51      2.53 o
  -9   1   2     1317.25     1319.98      9.91 o
  -8   1   2      159.13      191.12      2.11 o
  -7   1   2     3322.43     3313.46     14.42 o
  -6   1   2     2822.61     2615.41     14.82 o
  -5   1   2     7446.83     7292.06     38.69 o
  -4   1   2     1216.64     1197.54      6.54 o
  -3   1   2      139.09      151.04      2.82 o
  -2   1   2       27.07       36.88      2.66 o
  -1   1   2     6964.39     7201.16     61.86 o
   0   1   2      205.80      262.31      3.85 o
   1   1   2      197.97      186.75      3.41 o
   2   1   2     9570.56     9302.58     52.85 o
   3   1   2       33.20       25.95      2.61 o
   4   1   2     3178.32     2824.35      7.82 o
   5   1   2      974.48      986.17      4.93 o
   6   1   2      844.78      913.91      4.00 o
   7   1   2     5112.57     5168.67     23.38 o
   8   1   2        0.94       12.44      1.89 o
   9   1   2      137.68      162.46      2.21 o
  10   1   2      305.58      290.25      2.40 o
  11   1   2      202.04      194.20      2.18 o
  12   1   2      314.50      302.05      2.44 o
  13   1   2       88.78       88.03      2.02 o
  14   1   2        1.26        1.79      1.80 o
  15   1   2       88.30       81.93      2.11 o
  16   1   2       36.26       39.56      2.12 o
  17   1   2       96.18       98.15      2.20 o
  18   1   2      138.09      148.02      2.36 o
  19   1   2        0.23        5.04      2.19 o
  20   1   2       11.00       11.93      2.28 o
 -21   2   2       87.58       87.14      2.59 o
 -20   2   2       80.25       81.67      2.35 o
 -19   2   2       31.37       32.81      2.04 o
 -18   2   2        7.81       11.52      1.89 o
 -17   2   2      129.46      134.98      2.39 o
 -16   2   2      571.99      578.55      5.29 o
 -15   2   2      973.13      991.76     10.93 o
 -14   2   2      409.96      386.62      2.40 o
 -13   2   2       92.14       95.88      1.84 o
 -12   2   2      359.62      345.35      2.27 o
 -11   2   2      675.87      641.40      4.04 o
 -10   2   2      123.50      118.50      1.85 o
  -9   2   2        0.08        2.46      1.73 o
  -8   2   2     1094.24     1028.81      6.87 o
  -7   2   2     1395.73     1329.85      6.90 o
  -6   2   2      155.82      139.21      2.05 o
  -5   2   2      179.89      199.87      2.24 o
  -4   2   2     2657.86     2577.17     22.68 o
  -3   2   2     1230.21     1182.40     17.94 o
  -2   2   2     6502.02     6503.31     47.35 o
  -1   2   2     4036.56     3945.99     24.70 o
   0   2   2      584.81      563.07      3.71 o
   1   2   2     1501.91     1387.16      5.34 o
   2   2   2      389.25      363.14      3.11 o
   3   2   2      438.67      393.01      3.05 o
   4   2   2      119.89      110.44      2.25 o
   5   2   2      110.92      150.83      2.29 o
   6   2   2      176.54      199.09      2.47 o
   7   2   2      257.94      304.53      2.57 o
   8   2   2      504.27      506.07      2.94 o
   9   2   2       29.67       25.17      1.86 o
  10   2   2       79.17       75.18      1.99 o
  11   2   2       26.63       23.98      1.85 o
  12   2   2        0.00        2.58      1.87 o
  13   2   2      225.17      221.99      2.33 o
  14   2   2      542.88      533.97      3.63 o
  15   2   2      219.77      220.66      2.35 o
  16   2   2      101.00       98.89      2.17 o
  17   2   2        7.87        7.84      2.06 o
  18   2   2       13.54       12.86      2.13 o
  19   2   2       48.62       47.07      2.29 o
  20   2   2       16.64       14.72      2.41 o
 -20   3   2        0.18        1.02      2.01 o
 -19   3   2        1.00        2.05      1.95 o
 -18   3   2       47.67       48.51      2.08 o
 -17   3   2       14.08       14.52      1.94 o
 -16   3   2      503.30      498.95      4.95 o
 -15   3   2      471.01      494.54      4.88 o
 -14   3   2      251.21      259.13      2.31 o
 -13   3   2      104.17      103.72      1.94 o
 -12   3   2        5.42        5.63      1.68 o
 -11   3   2       29.71       30.21      1.71 o
 -10   3   2      157.24      156.32      1.93 o
  -9   3   2        0.97        2.96      1.58 o
  -8   3   2      303.03      300.69      2.86 o
  -7   3   2      174.79      152.96      2.03 o
  -6   3   2     1337.96     1388.45     12.20 o
  -5   3   2       85.01       82.21      1.86 o
  -4   3   2       19.69       20.66      1.71 o
  -3   3   2       33.99       39.47      1.76 o
  -2   3   2     2350.22     2326.40     13.45 o
  -1   3   2      750.98      726.35      3.63 o
   0   3   2     1979.38     1863.85      5.00 o
   1   3   2       60.88       55.15      2.03 o
   2   3   2     1210.33     1227.27      9.91 o
   3   3   2       80.43       62.20      1.97 o
   4   3   2      842.90      896.57      4.58 o
   5   3   2       17.92       12.47      1.83 o
   6   3   2      421.34      428.59      3.72 o
   7   3   2        9.05       13.46      1.84 o
   8   3   2      300.83      291.38      2.41 o
   9   3   2       10.19        9.36      1.83 o
  10   3   2       51.47       52.24      1.89 o
  11   3   2      121.68      124.10      2.11 o
  12   3   2      228.19      223.97      2.55 o
  13   3   2      342.62      346.27      3.38 o
  14   3   2        3.10        4.46      2.01 o
  15   3   2        1.97        2.15      2.02 o
  16   3   2       10.29       11.94      2.10 o
  17   3   2        6.25        7.25      2.21 o
  18   3   2        0.54       -0.04      2.19 o
  19   3   2        2.99        5.11      2.37 o
 -19   4   2        0.05        2.92      2.13 o
 -18   4   2        1.30        1.06      2.07 o
 -17   4   2       33.17       28.31      1.99 o
 -16   4   2       59.21       72.08      2.01 o
 -15   4   2      113.36      122.79      2.13 o
 -14   4   2       28.76       33.58      1.90 o
 -13   4   2      179.75      169.31      2.42 o
 -12   4   2      214.58      212.89      2.13 o
 -11   4   2       70.74       71.04      1.80 o
 -10   4   2      318.44      327.68      2.96 o
  -9   4   2        8.69        8.97      1.67 o
  -8   4   2        0.14        2.51      1.59 o
  -7   4   2        0.10        1.10      1.71 o
  -6   4   2        2.70        3.01      1.62 o
  -5   4   2      101.20       98.43      1.86 o
  -4   4   2      616.99      608.14      4.88 o
  -3   4   2      576.15      573.08      5.24 o
  -2   4   2     3269.48     3163.97     23.29 o
  -1   4   2      490.04      501.71     23.70 o
   0   4   2     1565.42     1671.23      5.66 o
   1   4   2      156.61      207.96      2.28 o
   2   4   2        0.32        2.67      1.77 o
   3   4   2       21.36       21.56      1.73 o
   4   4   2       24.03       21.73      1.72 o
   5   4   2      172.56      180.76      2.09 o
   6   4   2      226.08      232.01      2.20 o
   7   4   2      404.42      452.57      3.95 o
   8   4   2      450.20      451.52      2.94 o
   9   4   2       58.24       65.48      1.94 o
  10   4   2        1.31        2.10      1.90 o
  11   4   2        0.05        0.58      1.85 o
  12   4   2       11.59       15.87      1.94 o
  13   4   2       86.03       86.59      2.13 o
  14   4   2       11.64       14.41      2.00 o
  15   4   2        4.61        5.78      2.03 o
  16   4   2       81.31       82.12      2.31 o
  17   4   2       35.32       34.59      2.37 o
  18   4   2       13.43       15.17      2.33 o
 -18   5   2        1.19        2.44      2.15 o
 -17   5   2      108.77       97.09      2.88 o
 -16   5   2       73.05       76.53      2.17 o
 -15   5   2       74.50       77.99      2.13 o
 -14   5   2       36.52       39.03      1.96 o
 -13   5   2       91.65       94.70      2.12 o
 -12   5   2       12.79       13.02      1.85 o
 -11   5   2        9.82       10.07      1.88 o
 -10   5   2       84.98       78.86      1.89 o
  -9   5   2      226.62      231.69      3.45 o
  -8   5   2       23.55       21.11      1.87 o
  -7   5   2       29.72       29.43      1.79 o
  -6   5   2       56.45       62.21      1.81 o
  -5   5   2       29.42       31.99      1.72 o
  -4   5   2        2.03        5.12      1.64 o
  -3   5   2       22.69       30.20      1.85 o
  -2   5   2       36.32       33.43      1.69 o
  -1   5   2       62.71       65.40      1.83 o
   0   5   2       18.21       20.93      1.73 o
   1   5   2      587.44      555.05      3.51 o
   2   5   2      341.79      347.28      2.41 o
   3   5   2       86.61       82.04      1.92 o
   4   5   2       27.70       33.49      1.82 o
   5   5   2        2.43        5.18      1.75 o
   6   5   2      126.39      134.98      2.11 o
   7   5   2      297.23      295.22      2.43 o
   8   5   2        4.11        5.48      1.92 o
   9   5   2       26.73       32.90      2.47 o
  10   5   2        0.47        3.57      1.89 o
  11   5   2       12.68       13.19      1.91 o
  12   5   2       19.42       20.26      1.99 o
  13   5   2        0.58        2.20      2.05 o
  14   5   2       33.30       37.90      2.20 o
  15   5   2       43.90       44.06      2.24 o
  16   5   2        4.34        3.17      2.19 o
  17   5   2        2.61        4.26      2.41 o
 -16   6   2       28.78       28.18      2.30 o
 -15   6   2      126.86      128.20      2.37 o
 -14   6   2       15.29       15.47      2.06 o
 -13   6   2      123.02      113.32      2.23 o
 -12   6   2      126.35      117.04      2.92 o
 -11   6   2       47.18       44.03      2.09 o
 -10   6   2        1.27        1.99      1.78 o
  -9   6   2       25.12       22.29      1.79 o
  -8   6   2      198.87      207.31      3.76 o
  -7   6   2      154.45      148.85      2.03 o
  -6   6   2       25.33       29.68      1.81 o
  -5   6   2       23.29       21.91      1.86 o
  -4   6   2       71.78       72.71      1.86 o
  -3   6   2       21.75       17.53      1.74 o
  -2   6   2      211.77      220.05      3.16 o
  -1   6   2      175.15      174.12      2.16 o
   0   6   2      525.91      530.00      2.70 o
   1   6   2      614.51      600.35      4.91 o
   2   6   2      121.65      132.18      2.02 o
   3   6   2        0.16        1.76      1.84 o
   4   6   2      154.40      146.99      2.16 o
   5   6   2      231.96      243.21      3.52 o
   6   6   2      192.49      191.03      2.22 o
   7   6   2       99.99      110.17      2.47 o
   8   6   2       45.72       49.01      1.96 o
   9   6   2       76.75       77.07      2.11 o
  10   6   2        0.03        1.66      1.99 o
  11   6   2       55.69       56.15      2.16 o
  12   6   2       88.58       80.62      2.28 o
  13   6   2        0.55        3.58      2.20 o
  14   6   2       36.39       33.51      2.46 o
  15   6   2        2.23        3.35      2.37 o
 -14   7   2       60.28       50.95      2.27 o
 -13   7   2        0.20        3.70      2.26 o
 -12   7   2        2.20        2.64      2.06 o
 -11   7   2       33.21       31.36      2.15 o
 -10   7   2      142.50      146.03      3.27 o
  -9   7   2      101.33      107.67      2.66 o
  -8   7   2      123.73      135.61      2.84 o
  -7   7   2        0.18        2.36      2.00 o
  -6   7   2       94.54       86.29      2.19 o
  -5   7   2        4.52        7.08      1.87 o
  -4   7   2        0.12        2.82      1.88 o
  -3   7   2       13.64       13.59      1.82 o
  -2   7   2      142.67      141.41      2.22 o
  -1   7   2      127.81      122.57      2.18 o
   0   7   2       12.94       16.24      1.89 o
   1   7   2      115.71      115.95      2.09 o
   2   7   2      144.47      148.21      2.22 o
   3   7   2      112.72      121.84      2.38 o
   4   7   2       52.71       51.06      1.97 o
   5   7   2        1.31        3.71      1.89 o
   6   7   2       54.23       57.19      2.06 o
   7   7   2       79.29       85.55      2.36 o
   8   7   2      106.62      105.15      2.42 o
   9   7   2       38.68       39.66      2.28 o
  10   7   2        0.11        1.85      2.09 o
  11   7   2        0.13        1.81      2.15 o
  12   7   2       33.63       32.52      2.31 o
 -10   8   2       19.83       20.87      2.44 o
  -9   8   2        3.06        4.13      2.76 o
  -8   8   2       39.02       39.09      2.38 o
  -7   8   2      104.87      100.82      2.31 o
  -6   8   2       99.81       96.48      2.23 o
  -5   8   2        5.34        7.76      2.13 o
  -4   8   2        7.99        9.95      2.11 o
  -3   8   2       99.95      105.64      2.25 o
  -2   8   2      246.86      231.57      3.28 o
  -1   8   2        1.31        3.00      2.09 o
   0   8   2      175.18      159.69      2.97 o
   1   8   2       71.15       77.53      2.18 o
   2   8   2       41.89       49.39      2.15 o
   3   8   2        0.84        3.99      2.02 o
   4   8   2       21.28       17.28      2.14 o
   5   8   2       23.34       21.97      2.11 o
   6   8   2       81.22       72.38      2.30 o
   7   8   2       49.95       43.81      2.27 o
   8   8   2        3.62        5.76      2.29 o
   9   8   2        5.04        5.49      2.35 o
 -21   1   3        8.47        5.54      2.10 o
 -20   1   3       37.12       40.17      2.00 o
 -19   1   3        9.20       12.28      1.91 o
 -18   1   3       22.31       25.96      1.92 o
 -17   1   3       38.12       43.36      2.00 o
 -16   1   3      519.91      541.35      3.79 o
 -15   1   3      244.31      244.24      2.57 o
 -14   1   3      318.36      314.37      3.55 o
 -13   1   3        3.32        5.79      1.62 o
 -12   1   3        0.04       -0.23      1.60 o
 -11   1   3       61.85       65.44      1.72 o
 -10   1   3       44.00       52.66      1.76 o
  -9   1   3      377.58      442.52      2.56 o
  -8   1   3       80.15       74.78      1.86 o
  -7   1   3     4840.18     5183.23     19.55 o
  -6   1   3       72.90       99.14      1.95 o
  -5   1   3       16.73       29.49      1.89 o
  -4   1   3      128.01      142.04      2.33 o
  -3   1   3     1158.90     1106.62      8.01 o
  -2   1   3      158.18      135.72      2.69 o
  -1   1   3     2280.91     2189.59     10.15 o
   0   1   3      101.43      111.51      2.97 o
   1   1   3     4444.57     4596.97     26.73 o
   2   1   3      146.56      130.70      2.84 o
   3   1   3      191.85      187.71      3.66 o
   4   1   3     2640.56     2562.43     13.09 o
   5   1   3      498.82      543.13      3.96 o
   6   1   3      713.87      690.52      3.79 o
   7   1   3     1564.74     1643.13      7.42 o
   8   1   3      918.33      929.23      4.43 o
   9   1   3      897.47      828.95      3.54 o
  10   1   3       75.46       80.50      2.02 o
  11   1   3       51.12       42.99      1.96 o
  12   1   3      260.79      246.26      2.40 o
  13   1   3      196.03      193.94      2.32 o
  14   1   3        6.61        6.12      1.95 o
  15   1   3        9.72        6.46      1.96 o
  16   1   3       12.24       12.76      1.98 o
  17   1   3        1.06        3.47      2.07 o
  18   1   3        9.15       10.27      2.16 o
  19   1   3        0.07        0.80      2.38 o
 -21   2   3       71.99       70.15      2.39 o
 -20   2   3       44.82       47.16      2.03 o
 -19   2   3       24.14       19.30      1.99 o
 -18   2   3        1.27        1.66      1.89 o
 -17   2   3      118.80      124.84      2.25 o
 -16   2   3      144.79      153.25      2.36 o
 -15   2   3      740.80      737.43      6.23 o
 -14   2   3      288.83      276.39      2.23 o
 -13   2   3      355.79      351.73      3.17 o
 -12   2   3      364.20      353.52      2.26 o
 -11   2   3       95.87       96.46      1.78 o
 -10   2   3      742.28      706.93      3.75 o
  -9   2   3       24.55       29.10      1.82 o
  -8   2   3       14.33       10.94      1.77 o
  -7   2   3      816.67      790.31      6.69 o
  -6   2   3     1243.13     1132.63      6.46 o
  -5   2   3      192.03      180.46      2.16 o
  -4   2   3       56.29       49.09      1.88 o
  -3   2   3      353.48      323.34      2.71 o
  -2   2   3     1187.60     1144.62      8.83 o
  -1   2   3      525.58      508.67      5.02 o
   0   2   3      704.11      796.31      7.08 o
   1   2   3      249.28      257.57      3.27 o
   2   2   3      739.06      760.33      3.93 o
   3   2   3      830.09      800.42      3.91 o
   4   2   3     1487.05     1451.05      7.65 o
   5   2   3      281.21      325.69      2.85 o
   6   2   3     3185.96     3307.86      8.55 o
   7   2   3     1027.10     1103.59      7.46 o
   8   2   3      373.15      329.17      2.76 o
   9   2   3      410.84      465.13      3.35 o
  10   2   3       74.74       78.15      2.10 o
  11   2   3      247.57      245.86      2.45 o
  12   2   3       28.16       29.45      1.99 o
  13   2   3       27.62       31.67      1.98 o
  14   2   3        3.21        8.68      2.01 o
  15   2   3      264.17      258.44      2.75 o
  16   2   3      313.93      311.42      3.57 o
  17   2   3       27.80       30.68      2.21 o
  18   2   3        0.32        2.29      2.24 o
  19   2   3       84.65       82.30      2.65 o
 -20   3   3        0.40        1.90      2.03 o
 -19   3   3       84.21       90.98      2.23 o
 -18   3   3      120.59      118.04      2.13 o
 -17   3   3       18.05       18.71      1.89 o
 -16   3   3      257.67      284.87      3.27 o
 -15   3   3      167.57      172.08      2.11 o
 -14   3   3        1.72        4.15      1.70 o
 -13   3   3      151.53      157.55      2.43 o
 -12   3   3       33.13       34.49      1.78 o
 -11   3   3        0.52        1.81      1.65 o
 -10   3   3       53.06       44.97      1.70 o
  -9   3   3     1155.98     1170.40      7.32 o
  -8   3   3     1191.30     1212.34      8.69 o
  -7   3   3      273.50      311.44      2.66 o
  -6   3   3        9.15        5.01      1.64 o
  -5   3   3       50.76       60.15      1.98 o
  -4   3   3       16.74        7.64      1.68 o
  -3   3   3      185.70      194.73      2.21 o
  -2   3   3     1034.14     1084.95      9.87 o
  -1   3   3       50.14       63.00      2.10 o
   0   3   3      243.06      231.92      2.48 o
   1   3   3      738.48      714.29      5.07 o
   2   3   3       76.87       91.54      2.21 o
   3   3   3        2.05        3.89      1.84 o
   4   3   3      923.59      843.95      4.21 o
   5   3   3     1239.69     1156.97      5.80 o
   6   3   3      275.34      274.18      2.61 o
   7   3   3      784.02      853.37      5.84 o
   8   3   3     1475.49     1450.50     11.05 o
   9   3   3      568.88      544.92      3.14 o
  10   3   3       49.03       46.98      1.93 o
  11   3   3       44.64       45.94      2.08 o
  12   3   3      491.34      495.50      3.71 o
  13   3   3      526.39      515.85      4.79 o
  14   3   3        9.53       10.56      2.10 o
  15   3   3      221.26      217.19      2.60 o
  16   3   3       86.73       82.05      2.51 o
  17   3   3       45.90       47.66      2.36 o
  18   3   3       55.58       59.75      2.58 o
 -19   4   3       17.29       19.04      2.12 o
 -18   4   3        8.93       12.02      2.12 o
 -17   4   3        9.81        9.87      1.98 o
 -16   4   3       60.12       59.49      2.03 o
 -15   4   3      238.13      247.52      3.21 o
 -14   4   3      421.90      416.48      5.49 o
 -13   4   3       27.95       31.33      1.84 o
 -12   4   3      142.42      139.95      1.97 o
 -11   4   3      338.16      334.60      3.68 o
 -10   4   3      178.18      151.82      1.99 o
  -9   4   3      204.32      214.03      2.17 o
  -8   4   3       11.39       12.01      1.63 o
  -7   4   3      100.38       87.88      1.82 o
  -6   4   3      254.97      245.22      2.36 o
  -5   4   3      179.27      183.97      2.42 o
  -4   4   3       15.84       19.79      1.74 o
  -3   4   3      136.17      119.65      1.93 o
  -2   4   3      664.10      647.06      4.99 o
  -1   4   3     4481.82     4557.93     16.32 o
   0   4   3      528.06      539.58      3.64 o
   1   4   3      771.63      711.13      4.77 o
   2   4   3     1066.97     1049.28      4.96 o
   3   4   3      969.80      907.62      4.70 o
   4   4   3      407.66      388.23      2.57 o
   5   4   3      106.46      105.25      2.01 o
   6   4   3       83.93       84.72      1.96 o
   7   4   3      269.64      253.30      2.46 o
   8   4   3       11.12        9.64      1.80 o
   9   4   3        0.01        2.49      1.85 o
  10   4   3      142.29      126.87      2.14 o
  11   4   3      292.17      277.64      2.52 o
  12   4   3      322.85      321.68      3.89 o
  13   4   3       48.85       48.05      2.18 o
  14   4   3      150.98      150.95      2.44 o
  15   4   3      219.12      217.85      2.67 o
  16   4   3       73.76       73.50      2.56 o
  17   4   3       17.66       18.34      2.53 o
 -18   5   3       43.16       40.81      2.20 o
 -17   5   3        9.56        8.44      2.08 o
 -16   5   3       44.25       40.89      2.05 o
 -15   5   3       52.04       54.13      2.00 o
 -14   5   3      193.44      203.08      2.78 o
 -13   5   3        6.00        9.08      1.85 o
 -12   5   3       34.93       31.81      1.96 o
 -11   5   3       56.25       60.86      1.86 o
 -10   5   3      282.31      262.04      2.56 o
  -9   5   3       55.24       52.90      1.81 o
  -8   5   3       68.21       67.72      1.83 o
  -7   5   3      119.69      124.87      2.09 o
  -6   5   3      386.52      374.05      3.52 o
  -5   5   3      478.61      467.49      5.05 o
  -4   5   3       80.05       79.76      1.80 o
  -3   5   3      238.74      240.02      2.32 o
  -2   5   3        6.82       10.49      1.65 o
  -1   5   3      186.79      173.65      2.22 o
   0   5   3      829.58      811.13      6.81 o
   1   5   3       10.37       15.80      1.91 o
   2   5   3      161.82      167.61      2.14 o
   3   5   3      730.65      693.17      4.19 o
   4   5   3     1227.18     1191.81      4.67 o
   5   5   3     1036.46      987.94      5.42 o
   6   5   3       98.54      106.92      2.08 o
   7   5   3       56.72       62.79      1.98 o
   8   5   3      408.68      407.53      2.82 o
   9   5   3      642.44      635.91      3.07 o
  10   5   3      232.57      239.37      2.61 o
  11   5   3        0.78        2.49      1.98 o
  12   5   3       65.46       65.79      2.20 o
  13   5   3      211.34      215.95      3.68 o
  14   5   3       88.76       88.76      2.50 o
  15   5   3        7.46        6.84      2.33 o
  16   5   3       90.17       82.26      2.68 o
 -16   6   3      162.50      145.86      3.37 o
 -15   6   3       43.59       43.07      2.14 o
 -14   6   3        2.64        2.27      1.97 o
 -13   6   3        0.24        4.42      1.95 o
 -12   6   3       24.54       27.54      1.93 o
 -11   6   3      104.77      114.15      2.06 o
 -10   6   3       49.38       53.65      1.93 o
  -9   6   3       12.86       13.58      1.82 o
  -8   6   3        1.58        4.11      1.88 o
  -7   6   3        7.17        8.59      1.84 o
  -6   6   3        8.69       12.68      1.76 o
  -5   6   3       19.06       22.31      2.01 o
  -4   6   3        5.23        4.20      1.79 o
  -3   6   3       58.70       64.75      1.96 o
  -2   6   3      581.02      531.81      5.22 o
  -1   6   3      534.11      559.00      4.27 o
   0   6   3        0.06        4.02      1.82 o
   1   6   3      109.51      102.48      2.02 o
   2   6   3      417.00      424.56      2.94 o
   3   6   3      356.94      342.08      3.44 o
   4   6   3       26.46       29.52      1.88 o
   5   6   3        6.82        7.17      1.81 o
   6   6   3       20.41       20.59      2.08 o
   7   6   3      409.63      418.18      3.64 o
   8   6   3       24.07       27.15      2.02 o
   9   6   3       95.77       97.54      2.20 o
  10   6   3      142.38      135.71      2.33 o
  11   6   3      179.76      179.38      3.58 o
  12   6   3      122.88      116.80      2.42 o
  13   6   3        0.03        1.28      2.01 o
  14   6   3       81.12       73.18      2.52 o
 -14   7   3       72.41       68.13      2.30 o
 -13   7   3       53.39       52.70      2.24 o
 -12   7   3        9.72       13.08      2.08 o
 -11   7   3        9.68        8.41      2.00 o
 -10   7   3       35.85       37.91      1.98 o
  -9   7   3       17.40       22.08      2.03 o
  -8   7   3       51.53       60.45      2.12 o
  -7   7   3      180.98      176.53      2.55 o
  -6   7   3       23.35       25.86      1.92 o
  -5   7   3       87.93       92.37      2.07 o
  -4   7   3      176.57      176.60      3.42 o
  -3   7   3       76.51       78.45      2.08 o
  -2   7   3        0.42        2.66      1.83 o
  -1   7   3       23.72       24.25      1.95 o
   0   7   3       14.89       17.52      1.97 o
   1   7   3       31.54       34.16      1.98 o
   2   7   3        0.15        2.23      2.02 o
   3   7   3       29.19       28.33      1.99 o
   4   7   3       56.70       55.33      2.10 o
   5   7   3       26.76       28.38      2.03 o
   6   7   3        0.35        1.86      2.00 o
   7   7   3        2.53        5.98      1.99 o
   8   7   3       14.85       16.85      2.50 o
   9   7   3       45.93       41.53      2.54 o
  10   7   3       20.35       21.76      2.28 o
  11   7   3        0.01        0.07      2.20 o
  12   7   3       10.89       10.01      2.36 o
 -10   8   3        2.12        5.34      2.30 o
  -9   8   3        0.01        1.48      2.52 o
  -8   8   3        5.93        7.29      2.29 o
  -7   8   3       23.81       27.25      2.11 o
  -6   8   3       13.13       13.79      2.13 o
  -5   8   3        1.21        2.06      2.05 o
  -4   8   3        0.71        2.43      2.02 o
  -3   8   3       57.63       49.83      2.13 o
  -2   8   3       48.98       50.14      2.08 o
  -1   8   3       54.68       49.81      2.22 o
   0   8   3       15.57       16.60      2.03 o
   1   8   3        8.72        9.36      1.98 o
   2   8   3        1.52        3.74      2.00 o
   3   8   3        2.58        4.44      1.99 o
   4   8   3        3.05        5.52      2.07 o
   5   8   3        1.11        2.13      2.17 o
   6   8   3       29.57       33.16      2.24 o
   7   8   3       39.13       41.15      2.37 o
   8   8   3        3.95        3.75      2.27 o
 -22   0   4      227.02      214.09      4.46 o
 -21   0   4        2.47        5.35      2.85 o
 -20   0   4      114.65      136.03      3.29 o
 -19   0   4      129.48      121.72      3.10 o
 -18   0   4      367.33      360.88      4.68 o
 -17   0   4       74.40       86.23      3.17 o
 -16   0   4      176.46      177.07      2.82 o
 -15   0   4      607.83      611.72     10.49 o
 -14   0   4      119.63      121.10      2.88 o
 -13   0   4      504.17      472.16      7.86 o
 -12   0   4      551.83      485.49      3.44 o
 -11   0   4        1.72        2.46      2.24 o
 -10   0   4      599.46      516.93      3.60 o
  -9   0   4        6.17       10.61      2.41 o
  -8   0   4        6.83        4.17      2.87 o
  -7   0   4      963.64     1003.28      5.98 o
  -6   0   4      132.92      113.61      2.77 o
  -5   0   4      755.21      776.45      6.56 o
  -4   0   4     1498.41     1577.73      9.97 o
  -3   0   4      386.12      396.72      4.39 o
  -2   0   4     4411.81     4278.25     47.67 o
  -1   0   4    14375.66    14231.05     86.76 o
   0   0   4     2130.08     2183.02     14.39 o
   1   0   4     1174.33     1097.44     10.76 o
   2   0   4       37.47       29.07      2.98 o
   3   0   4        0.18        1.90      3.12 o
   4   0   4       25.44       32.58      2.87 o
   5   0   4      107.84       99.74      3.34 o
   6   0   4     6656.26     6906.90     86.29 o
   7   0   4       15.57       14.72      2.69 o
   8   0   4      126.51      184.28      3.40 o
   9   0   4      142.41      142.35      3.27 o
  10   0   4       18.78       20.49      2.77 o
  11   0   4      685.45      694.59     10.54 o
  12   0   4      565.04      507.17      5.82 o
  13   0   4      515.86      564.07      5.35 o
  14   0   4       99.27       96.56      3.22 o
  15   0   4      210.44      183.83      3.43 o
  16   0   4      126.59      116.34      3.35 o
  17   0   4      128.04      122.00      3.73 o
  18   0   4      138.16      134.76      4.89 o
  19   0   4        6.57       11.49      3.46 o
 -21   1   4      136.43      138.77      3.19 o
 -20   1   4      121.67      117.53      2.15 o
 -19   1   4        0.37        1.94      1.89 o
 -18   1   4       58.50       68.27      1.91 o
 -17   1   4      220.58      240.20      3.02 o
 -16   1   4      213.19      197.60      3.24 o
 -15   1   4       65.36       72.22      1.81 o
 -14   1   4       42.97       46.26      1.76 o
 -13   1   4      233.12      226.51      2.85 o
 -12   1   4       29.58       23.02      1.57 o
 -11   1   4      120.71      127.49      1.86 o
 -10   1   4      894.55      843.18      2.99 o
  -9   1   4     2651.22     2577.21     15.13 o
  -8   1   4    15419.29    15990.99     58.94 o
  -7   1   4        1.14        1.93      1.70 o
  -6   1   4     3437.21     3589.65     21.97 o
  -5   1   4     3949.57     3749.88     18.02 o
  -4   1   4     1733.44     1531.18     11.85 o
  -3   1   4      544.52      508.85      3.50 o
  -2   1   4        5.53        7.27      2.03 o
  -1   1   4     1612.99     1512.16      6.99 o
   0   1   4      121.73      160.63      2.63 o
   1   1   4     1830.76     2037.34     10.36 o
   2   1   4      950.24     1102.70      4.96 o
   3   1   4      278.62      266.26      2.97 o
   4   1   4      454.97      469.00      3.56 o
   5   1   4      620.07      534.29      3.59 o
   6   1   4      789.95      783.39      3.99 o
   7   1   4       20.46       30.79      2.07 o
   8   1   4      285.97      337.42      3.00 o
   9   1   4      845.32      754.45      4.37 o
  10   1   4      663.41      670.96      6.60 o
  11   1   4      519.30      470.63      3.07 o
  12   1   4        6.36        5.57      1.95 o
  13   1   4      580.35      569.30      4.79 o
  14   1   4      578.11      527.04      4.72 o
  15   1   4        3.93        9.24      2.14 o
  16   1   4        0.89        1.36      2.17 o
  17   1   4        7.29        9.31      2.35 o
  18   1   4       93.98       94.04      2.56 o
  19   1   4       63.65       64.21      2.61 o
 -21   2   4        5.38        6.86      2.07 o
 -20   2   4      129.04      142.92      2.75 o
 -19   2   4      251.67      252.31      4.40 o
 -18   2   4       69.02       70.32      1.94 o
 -17   2   4       21.98       21.75      1.86 o
 -16   2   4       46.40       48.05      1.85 o
 -15   2   4      163.17      175.97      2.05 o
 -14   2   4      762.31      755.45      6.64 o
 -13   2   4       47.91       46.54      1.76 o
 -12   2   4       78.76       77.90      1.77 o
 -11   2   4      535.67      508.66      2.51 o
 -10   2   4      441.63      418.92      2.68 o
  -9   2   4      100.88       94.95      1.96 o
  -8   2   4      273.11      264.63      3.18 o
  -7   2   4      794.91      773.49      5.47 o
  -6   2   4     1929.08     1845.97     10.06 o
  -5   2   4     1146.76     1090.79      6.52 o
  -4   2   4      908.48      913.96      7.24 o
  -3   2   4        2.61        4.46      1.89 o
  -2   2   4       32.40       22.66      1.86 o
  -1   2   4     1665.73     1550.06     10.48 o
   0   2   4     2177.75     2282.91      9.37 o
   1   2   4      503.10      499.52      3.49 o
   2   2   4       23.77       45.41      2.07 o
   3   2   4      126.37      156.24      2.42 o
   4   2   4       29.52       28.60      2.02 o
   5   2   4      233.22      256.07      2.74 o
   6   2   4        8.39        3.59      2.00 o
   7   2   4       17.89       20.21      2.11 o
   8   2   4       88.32      113.34      2.20 o
   9   2   4        4.42        9.21      1.90 o
  10   2   4       67.14       65.55      2.23 o
  11   2   4       85.74       89.65      2.23 o
  12   2   4      167.81      159.49      2.43 o
  13   2   4      102.09       96.60      2.45 o
  14   2   4       16.25       15.83      2.14 o
  15   2   4       42.79       40.69      2.26 o
  16   2   4       45.24       41.62      2.28 o
  17   2   4       73.47       70.16      2.49 o
  18   2   4        7.90        5.70      2.50 o
 -20   3   4       35.48       33.04      2.12 o
 -19   3   4       16.71       12.76      2.00 o
 -18   3   4        2.15        3.73      1.92 o
 -17   3   4        1.11        3.78      1.90 o
 -16   3   4       75.89       76.73      1.95 o
 -15   3   4       95.09      101.31      1.93 o
 -14   3   4       51.73       57.09      1.78 o
 -13   3   4      249.13      235.63      2.87 o
 -12   3   4       76.97       85.47      1.85 o
 -11   3   4        0.23        0.93      1.68 o
 -10   3   4      309.29      316.73      3.44 o
  -9   3   4     1033.39     1025.09     10.23 o
  -8   3   4      204.97      229.89      2.16 o
  -7   3   4      723.12      737.11      6.65 o
  -6   3   4       90.65       83.81      1.85 o
  -5   3   4      568.28      535.41      5.07 o
  -4   3   4      587.51      604.36      5.41 o
  -3   3   4      251.39      210.26      2.62 o
  -2   3   4      157.75      173.28      2.36 o
  -1   3   4      569.25      576.79      4.88 o
   0   3   4      507.48      481.14      3.35 o
   1   3   4      329.24      319.48      2.74 o
   2   3   4       30.27       50.12      2.31 o
   3   3   4       26.98       19.62      1.88 o
   4   3   4       47.05       52.02      1.95 o
   5   3   4        7.13        3.98      1.87 o
   6   3   4      177.16      187.86      2.39 o
   7   3   4      190.12      196.64      2.41 o
   8   3   4      229.87      220.63      2.62 o
   9   3   4      316.24      295.69      2.73 o
  10   3   4      262.40      251.39      2.52 o
  11   3   4       71.37       69.27      2.21 o
  12   3   4        1.01        2.87      2.17 o
  13   3   4        0.36        0.39      2.02 o
  14   3   4       27.23       26.42      2.18 o
  15   3   4      121.78      114.71      2.46 o
  16   3   4        5.03        5.26      2.47 o
  17   3   4        6.52        6.37      2.35 o
  18   3   4        9.43       12.57      2.48 o
 -19   4   4       12.51       14.26      2.05 o
 -18   4   4        7.29       10.20      2.01 o
 -17   4   4      115.83      113.03      2.23 o
 -16   4   4        3.37        4.33      1.88 o
 -15   4   4        5.23        5.33      1.81 o
 -14   4   4        9.40       10.19      1.86 o
 -13   4   4       26.73       27.70      1.85 o
 -12   4   4        1.41        5.26      1.68 o
 -11   4   4        2.44        4.93      1.65 o
 -10   4   4       48.67       43.40      1.67 o
  -9   4   4      159.96      151.89      1.98 o
  -8   4   4      386.55      373.99      3.95 o
  -7   4   4      712.92      725.56      5.91 o
  -6   4   4      159.46      167.40      2.96 o
  -5   4   4        1.19        3.10      1.65 o
  -4   4   4        0.77        3.91      1.71 o
  -3   4   4       78.75      105.51      2.06 o
  -2   4   4        0.01        3.29      1.74 o
  -1   4   4      155.79      141.51      2.16 o
   0   4   4      109.75      124.59      2.27 o
   1   4   4      118.48      126.01      2.09 o
   2   4   4        8.44        8.09      1.83 o
   3   4   4       16.32       19.79      2.11 o
   4   4   4       27.33       35.76      1.91 o
   5   4   4      245.43      248.65      2.75 o
   6   4   4      125.21      139.04      2.20 o
   7   4   4      201.13      171.90      2.36 o
   8   4   4      372.75      396.66      2.83 o
   9   4   4       16.47       15.24      2.02 o
  10   4   4       57.81       55.67      2.15 o
  11   4   4       72.72       69.36      2.38 o
  12   4   4       99.40       94.06      2.36 o
  13   4   4      135.75      121.18      2.54 o
  14   4   4        0.77        2.17      2.30 o
  15   4   4       60.01       60.21      2.38 o
  16   4   4        9.74       12.15      2.49 o
  17   4   4        7.22       10.33      2.49 o
 -18   5   4       24.21       25.42      2.15 o
 -17   5   4       21.31       17.66      2.09 o
 -16   5   4        6.88       10.24      2.02 o
 -15   5   4       32.52       37.51      2.01 o
 -14   5   4        4.15        5.37      1.77 o
 -13   5   4       37.13       35.86      1.89 o
 -12   5   4       17.80       20.96      1.84 o
 -11   5   4       15.00       15.74      1.81 o
 -10   5   4       63.47       65.88      1.84 o
  -9   5   4       36.19       30.54      1.78 o
  -8   5   4      414.37      410.54      5.22 o
  -7   5   4        2.05        2.05      1.90 o
  -6   5   4      434.01      432.95      6.54 o
  -5   5   4      116.04      107.13      1.90 o
  -4   5   4       12.79       10.88      1.69 o
  -3   5   4      148.39      155.86      2.10 o
  -2   5   4      289.01      275.21      3.66 o
  -1   5   4      243.92      237.05      2.33 o
   0   5   4       32.61       40.68      1.95 o
   1   5   4       23.44       25.78      1.81 o
   2   5   4       17.73       17.55      1.80 o
   3   5   4        2.71        4.05      1.86 o
   4   5   4        6.21        9.10      1.85 o
   5   5   4       30.73       35.06      2.10 o
   6   5   4       60.74       60.94      2.04 o
   7   5   4       39.93       48.50      2.03 o
   8   5   4        3.77        4.81      1.92 o
   9   5   4        4.71        5.99      1.98 o
  10   5   4        1.23        3.85      2.03 o
  11   5   4        2.44        4.35      1.91 o
  12   5   4        0.01        0.99      2.22 o
  13   5   4       48.39       52.16      2.40 o
  14   5   4       29.50       29.67      2.50 o
  15   5   4       34.28       29.21      2.63 o
 -16   6   4        1.05        4.36      2.06 o
 -15   6   4       12.19       11.81      2.07 o
 -14   6   4      195.82      197.38      4.13 o
 -13   6   4       45.57       48.85      2.49 o
 -12   6   4        3.88        3.64      1.86 o
 -11   6   4       14.58       13.12      1.90 o
 -10   6   4       20.05       22.79      1.89 o
  -9   6   4        0.13        0.94      1.78 o
  -8   6   4       16.93       16.41      1.79 o
  -7   6   4        3.22        7.15      1.95 o
  -6   6   4        1.29        3.61      1.73 o
  -5   6   4        3.80        4.00      1.99 o
  -4   6   4       16.13       13.09      1.75 o
  -3   6   4       26.41       27.93      1.86 o
  -2   6   4        6.70       10.07      1.79 o
  -1   6   4       72.87       75.93      1.98 o
   0   6   4      100.62      107.58      2.01 o
   1   6   4      151.38      148.43      2.15 o
   2   6   4      409.51      435.45      2.81 o
   3   6   4      201.68      200.88      2.30 o
   4   6   4      154.46      152.31      2.24 o
   5   6   4       34.15       38.47      2.00 o
   6   6   4       23.93       27.94      2.29 o
   7   6   4        3.38        7.11      2.20 o
   8   6   4        0.47        2.37      2.10 o
   9   6   4       28.26       25.16      2.09 o
  10   6   4       27.55       28.14      2.18 o
  11   6   4        9.83        7.22      2.23 o
  12   6   4        1.21        1.20      2.29 o
  13   6   4       14.61       14.03      2.43 o
 -13   7   4      155.14      146.27      3.26 o
 -12   7   4       87.03       91.63      2.56 o
 -11   7   4       44.44       45.05      2.17 o
 -10   7   4        8.06        9.74      2.00 o
  -9   7   4      121.70      117.90      2.40 o
  -8   7   4       26.03       28.58      2.15 o
  -7   7   4       19.58       22.20      2.27 o
  -6   7   4       15.57       14.37      1.90 o
  -5   7   4      180.88      171.19      2.30 o
  -4   7   4       26.03       26.36      2.00 o
  -3   7   4       19.50       20.36      1.95 o
  -2   7   4       43.77       42.67      1.98 o
  -1   7   4       95.18       98.78      2.12 o
   0   7   4      417.12      408.41      2.78 o
   1   7   4      134.74      142.70      2.50 o
   2   7   4        6.47        9.23      1.97 o
   3   7   4       11.69       13.36      1.99 o
   4   7   4       57.78       64.31      2.11 o
   5   7   4      114.91      106.24      2.23 o
   6   7   4       24.22       26.07      2.11 o
   7   7   4        0.70        2.79      2.07 o
   8   7   4        7.25       10.02      2.13 o
   9   7   4       34.29       33.26      2.48 o
  10   7   4       42.54       39.83      2.59 o
  11   7   4       20.46       22.57      2.37 o
  -9   8   4       38.98       37.00      2.38 o
  -8   8   4        1.69        2.84      2.20 o
  -7   8   4       58.19       59.92      2.33 o
  -6   8   4       28.91       29.37      2.17 o
  -5   8   4        4.72        8.87      2.06 o
  -4   8   4        0.02        1.13      2.07 o
  -3   8   4        1.99        5.47      2.05 o
  -2   8   4       35.26       39.47      2.17 o
  -1   8   4       72.84       73.83      2.31 o
   0   8   4       14.44       15.73      2.13 o
   1   8   4        0.26        3.07      2.15 o
   2   8   4       38.50       38.74      2.20 o
   3   8   4       96.70       92.78      2.40 o
   4   8   4       22.72       24.11      2.19 o
   5   8   4        1.21        3.51      2.26 o
   6   8   4        2.38        3.10      2.18 o
   7   8   4        1.24        3.37      2.26 o
 -21   1   5       11.97       15.69      2.12 o
 -20   1   5        0.23        0.49      1.90 o
 -19   1   5       12.66       11.90      1.88 o
 -18   1   5        1.17        2.24      1.81 o
 -17   1   5       73.93       63.46      1.87 o
 -16   1   5        2.44        1.59      1.70 o
 -15   1   5        8.89       11.08      1.69 o
 -14   1   5        1.29        1.72      1.68 o
 -13   1   5       81.00       80.71      1.78 o
 -12   1   5       33.47       37.30      1.57 o
 -11   1   5      106.79       98.35      1.79 o
 -10   1   5       65.30       73.49      1.76 o
  -9   1   5     2386.94     2453.97     14.90 o
  -8   1   5      888.88      920.21      4.55 o
  -7   1   5      730.73      788.71      3.19 o
  -6   1   5       51.93       68.64      1.86 o
  -5   1   5     1406.50     1377.08      5.55 o
  -4   1   5       72.17       69.00      1.87 o
  -3   1   5      711.99      701.45      6.44 o
  -2   1   5      314.86      346.67      2.84 o
  -1   1   5      717.89      692.63      3.65 o
   0   1   5     7011.85     7271.45     38.28 o
   1   1   5        5.81        5.56      2.08 o
   2   1   5      117.48      119.53      2.35 o
   3   1   5      107.90       99.45      2.26 o
   4   1   5      153.20      184.32      2.72 o
   5   1   5      275.75      279.29      2.90 o
   6   1   5      336.53      367.39      3.27 o
   7   1   5       46.00       58.44      2.16 o
   8   1   5      216.96      229.35      2.66 o
   9   1   5      146.51      140.75      2.44 o
  10   1   5      266.11      280.14      2.83 o
  11   1   5      161.87      160.61      2.50 o
  12   1   5      168.46      155.57      2.51 o
  13   1   5        0.55        1.15      2.19 o
  14   1   5      182.67      169.56      2.67 o
  15   1   5       16.02       16.33      2.23 o
  16   1   5        2.87        3.51      2.33 o
  17   1   5        0.75        2.08      2.40 o
  18   1   5        9.28       12.38      2.64 o
 -21   2   5        7.08       11.12      1.94 o
 -20   2   5       98.82      108.32      2.34 o
 -19   2   5       55.63       59.61      1.97 o
 -18   2   5      181.13      180.68      2.90 o
 -17   2   5       18.18       18.49      1.88 o
 -16   2   5      181.86      169.13      2.11 o
 -15   2   5       21.63       22.64      1.79 o
 -14   2   5      196.78      177.17      2.14 o
 -13   2   5       57.39       59.07      1.96 o
 -12   2   5        2.26        2.38      1.64 o
 -11   2   5       24.82       32.03      1.64 o
 -10   2   5       30.57       31.38      1.54 o
  -9   2   5        9.73        8.19      1.64 o
  -8   2   5        0.54        1.17      1.78 o
  -7   2   5        5.68        2.83      1.72 o
  -6   2   5      103.06      111.77      1.96 o
  -5   2   5      181.04      175.53      2.12 o
  -4   2   5      385.14      363.10      2.57 o
  -3   2   5      550.43      606.39      4.51 o
  -2   2   5     1716.91     1817.02     14.43 o
  -1   2   5      413.46      405.01      3.46 o
   0   2   5     4846.35     4792.88     31.27 o
   1   2   5        4.41        9.74      1.99 o
   2   2   5      294.99      345.95      3.46 o
   3   2   5      965.79      921.79      4.13 o
   4   2   5      648.17      683.61      3.63 o
   5   2   5      832.31      834.65      4.73 o
   6   2   5      122.01      119.05      2.38 o
   7   2   5      422.16      482.03      3.64 o
   8   2   5      138.81      142.55      2.33 o
   9   2   5        6.66        5.33      1.96 o
  10   2   5        7.48        9.17      2.10 o
  11   2   5       98.72      118.88      2.36 o
  12   2   5      183.42      168.86      2.49 o
  13   2   5       72.68       76.08      2.62 o
  14   2   5      213.08      196.54      2.92 o
  15   2   5       20.28       24.93      2.41 o
  16   2   5       19.59       27.85      2.41 o
  17   2   5       15.92       15.42      2.44 o
  18   2   5       26.86       26.52      2.70 o
 -20   3   5       13.46       14.10      2.02 o
 -19   3   5        2.00        3.75      1.95 o
 -18   3   5       54.18       60.72      1.96 o
 -17   3   5       45.21       49.79      1.81 o
 -16   3   5       23.75       31.11      1.83 o
 -15   3   5        3.75        9.01      1.76 o
 -14   3   5       12.64       14.80      1.75 o
 -13   3   5      233.78      245.99      3.35 o
 -12   3   5      345.78      321.49      4.10 o
 -11   3   5      282.29      256.89      2.70 o
 -10   3   5      344.69      332.03      3.12 o
  -9   3   5      192.70      201.61      3.93 o
  -8   3   5     2411.83     2357.01     18.32 o
  -7   3   5     4197.56     4203.68     31.11 o
  -6   3   5      722.65      693.32      5.82 o
  -5   3   5       69.40       61.04      1.85 o
  -4   3   5      607.97      532.71      4.31 o
  -3   3   5     1996.94     1917.73     16.54 o
  -2   3   5     2149.72     2138.41     16.38 o
  -1   3   5       25.91       25.21      2.03 o
   0   3   5     2539.82     2533.17     15.58 o
   1   3   5      682.87      691.68      3.54 o
   2   3   5      247.75      248.39      2.65 o
   3   3   5       86.96       85.20      2.37 o
   4   3   5       74.47       58.87      2.06 o
   5   3   5      639.03      652.01      6.18 o
   6   3   5      625.38      583.52      3.50 o
   7   3   5       56.30       56.67      2.21 o
   8   3   5       86.01       97.51      2.31 o
   9   3   5      155.11      172.93      2.47 o
  10   3   5      164.63      164.49      2.46 o
  11   3   5      119.48      129.39      2.45 o
  12   3   5       41.79       38.16      2.22 o
  13   3   5       51.08       50.99      2.41 o
  14   3   5      313.27      298.02      4.81 o
  15   3   5       18.04       18.71      2.45 o
  16   3   5       29.77       23.38      2.57 o
  17   3   5       40.21       40.92      2.69 o
 -19   4   5       92.59       89.53      2.68 o
 -18   4   5       33.26       35.79      2.07 o
 -17   4   5       17.40       15.47      1.96 o
 -16   4   5        2.49        5.20      1.88 o
 -15   4   5        2.67        5.18      1.84 o
 -14   4   5      295.31      291.22      2.89 o
 -13   4   5      429.01      420.72      5.03 o
 -12   4   5       58.86       52.00      1.81 o
 -11   4   5        1.03        5.64      1.70 o
 -10   4   5      127.63      137.50      2.24 o
  -9   4   5      352.03      319.41      3.80 o
  -8   4   5       20.01       27.30      1.77 o
  -7   4   5        4.22        6.98      1.66 o
  -6   4   5       68.65       64.79      1.80 o
  -5   4   5      147.55      129.90      2.53 o
  -4   4   5      229.70      238.68      2.48 o
  -3   4   5       57.36       68.38      1.90 o
  -2   4   5       48.22       43.69      1.80 o
  -1   4   5      873.80      806.25      6.84 o
   0   4   5     1673.34     1734.01     15.32 o
   1   4   5      862.94      905.72      6.37 o
   2   4   5       44.98       43.47      2.02 o
   3   4   5      319.50      315.04      2.58 o
   4   4   5      996.79     1010.92      7.81 o
   5   4   5       57.78       57.19      2.07 o
   6   4   5      402.25      409.31      2.86 o
   7   4   5      263.15      252.05      2.55 o
   8   4   5       21.91       24.18      2.05 o
   9   4   5       17.17       14.65      2.12 o
  10   4   5        6.14        5.03      2.05 o
  11   4   5      162.57      161.58      2.52 o
  12   4   5      177.18      184.48      3.67 o
  13   4   5       46.40       44.86      2.37 o
  14   4   5        4.31        3.67      2.37 o
  15   4   5       26.10       24.44      2.40 o
  16   4   5       26.19       27.34      2.54 o
 -18   5   5        5.70        6.32      2.16 o
 -17   5   5       57.85       64.51      2.25 o
 -16   5   5        0.10        2.69      1.97 o
 -15   5   5        6.24        7.73      1.92 o
 -14   5   5       16.37       17.99      1.85 o
 -13   5   5        4.44        3.91      1.89 o
 -12   5   5       57.49       61.76      1.93 o
 -11   5   5       50.01       54.46      1.91 o
 -10   5   5       69.16       76.55      1.93 o
  -9   5   5      462.44      458.36      4.57 o
  -8   5   5      395.03      378.17      3.22 o
  -7   5   5      211.51      209.78      2.51 o
  -6   5   5      290.67      297.74      3.19 o
  -5   5   5        0.89        4.45      1.75 o
  -4   5   5      338.66      326.80      2.73 o
  -3   5   5      364.05      348.40      2.64 o
  -2   5   5       16.21       20.30      1.84 o
  -1   5   5        3.80        6.70      1.89 o
   0   5   5      172.08      148.18      2.25 o
   1   5   5     1417.72     1480.59     13.94 o
   2   5   5      266.14      249.49      2.47 o
   3   5   5        1.25        1.79      1.89 o
   4   5   5      469.05      493.33      4.30 o
   5   5   5     1488.22     1442.64      9.63 o
   6   5   5      989.74     1029.27      7.10 o
   7   5   5      141.09      134.30      2.38 o
   8   5   5        3.82        5.37      2.09 o
   9   5   5      173.36      178.18      2.52 o
  10   5   5      205.96      199.49      2.67 o
  11   5   5      126.82      127.40      3.65 o
  12   5   5        1.07        3.63      2.45 o
  13   5   5       78.65       80.43      3.59 o
  14   5   5       66.12       63.04      2.84 o
 -16   6   5        0.02        2.08      2.08 o
 -15   6   5       17.46       16.66      2.09 o
 -14   6   5       67.05       66.02      2.13 o
 -13   6   5      147.34      151.29      2.31 o
 -12   6   5       46.11       44.71      2.06 o
 -11   6   5        0.43        2.85      1.87 o
 -10   6   5       31.89       37.88      1.90 o
  -9   6   5      100.45      106.18      2.64 o
  -8   6   5      111.88      125.13      2.49 o
  -7   6   5       15.68       15.97      1.94 o
  -6   6   5      166.41      179.90      3.92 o
  -5   6   5      115.51      119.34      2.18 o
  -4   6   5       38.29       48.29      1.89 o
  -3   6   5       16.38       15.86      1.87 o
  -2   6   5      391.40      363.63      2.72 o
  -1   6   5      511.38      529.63      3.58 o
   0   6   5      109.81      106.84      2.11 o
   1   6   5       56.86       64.44      1.95 o
   2   6   5        0.68        2.06      2.00 o
   3   6   5      162.03      153.98      2.33 o
   4   6   5      175.53      181.17      2.34 o
   5   6   5        0.89        3.17      1.99 o
   6   6   5       26.99       26.91      2.11 o
   7   6   5      108.96      104.32      2.75 o
   8   6   5       73.30       72.39      2.71 o
   9   6   5        3.25        3.23      2.18 o
  10   6   5        7.18        7.34      2.24 o
  11   6   5       47.66       50.09      2.42 o
  12   6   5       33.60       32.70      2.63 o
 -13   7   5       35.16       37.18      2.28 o
 -12   7   5       62.81       63.95      2.33 o
 -11   7   5       83.79       82.15      2.25 o
 -10   7   5        0.24        0.08      2.00 o
  -9   7   5       42.18       39.21      2.11 o
  -8   7   5       22.11       27.95      2.02 o
  -7   7   5       41.26       44.13      2.48 o
  -6   7   5       87.45       86.11      2.15 o
  -5   7   5       30.35       27.31      1.95 o
  -4   7   5        8.92       11.99      1.96 o
  -3   7   5       47.09       46.92      2.05 o
  -2   7   5       42.28       47.24      2.05 o
  -1   7   5       42.91       41.99      2.03 o
   0   7   5        0.34        1.40      1.89 o
   1   7   5       80.77       78.39      2.17 o
   2   7   5      113.67      113.68      2.30 o
   3   7   5        1.84        4.72      2.04 o
   4   7   5       18.01       13.44      2.11 o
   5   7   5       36.24       32.22      2.26 o
   6   7   5       52.35       59.54      2.37 o
   7   7   5       19.14       21.78      2.28 o
   8   7   5        0.28        4.16      2.39 o
   9   7   5        7.06        6.89      2.33 o
  10   7   5       22.68       21.97      2.83 o
  -9   8   5        0.93        2.83      2.27 o
  -8   8   5       10.27        9.94      2.13 o
  -7   8   5        0.35        1.46      2.27 o
  -6   8   5       49.82       46.96      2.24 o
  -5   8   5       64.18       61.73      2.34 o
  -4   8   5       23.18       22.35      2.15 o
  -3   8   5        0.44        1.95      2.06 o
  -2   8   5       57.04       52.39      2.24 o
  -1   8   5       49.95       45.50      2.27 o
   0   8   5        3.47        4.60      2.19 o
   1   8   5       22.92       22.28      2.21 o
   2   8   5        4.65        6.80      2.19 o
   3   8   5        5.34        6.51      2.28 o
   4   8   5        0.32        2.22      2.28 o
   5   8   5        7.94        9.32      2.26 o
 -21   0   6      291.84      319.83     11.14 o
 -20   0   6       45.92       41.95      2.77 o
 -19   0   6       23.11       27.79      2.70 o
 -18   0   6       25.69       33.39      2.63 o
 -17   0   6        8.91       11.79      2.49 o
 -16   0   6      101.17       89.65      2.59 o
 -15   0   6       80.88       56.31      2.49 o
 -14   0   6     1258.35     1154.28     24.71 o
 -13   0   6      532.06      572.59      5.12 o
 -12   0   6       14.09        6.87      2.21 o
 -11   0   6       10.15        4.20      1.97 o
 -10   0   6      301.62      268.70      3.03 o
  -9   0   6      268.04      240.96      6.35 o
  -8   0   6      115.99      147.82      2.86 o
  -7   0   6      554.75      540.14     10.05 o
  -6   0   6      806.14      796.23      7.18 o
  -5   0   6      200.53      218.98      3.76 o
  -4   0   6      218.47      270.65      4.76 o
  -3   0   6     1584.06     1599.55     23.71 o
  -2   0   6       57.23       79.98      2.76 o
  -1   0   6     1243.13     1433.46     13.84 o
   0   0   6      207.50      178.70      3.90 o
   1   0   6      465.06      500.26      4.75 o
   2   0   6       83.76       88.59      3.72 o
   3   0   6       68.21       63.69      2.98 o
   4   0   6      481.54      441.80      5.12 o
   5   0   6       15.76       10.80      2.93 o
   6   0   6      157.92      156.47      3.62 o
   7   0   6      269.69      253.25      4.08 o
   8   0   6       89.38      119.19      4.01 o
   9   0   6     1322.15     1282.98     17.96 o
  10   0   6      733.93      737.03     15.08 o
  11   0   6      100.66       73.77      3.23 o
  12   0   6       60.90       74.40      3.47 o
  13   0   6     1261.93     1205.82     23.26 o
  14   0   6      265.94      279.96      4.24 o
  15   0   6       10.90       13.00      3.34 o
  16   0   6       13.14       20.95      3.62 o
  17   0   6       29.79       42.68      4.13 o
 -21   1   6      143.41      159.03      2.76 o
 -20   1   6      166.56      176.53      2.30 o
 -19   1   6       76.66       71.55      2.01 o
 -18   1   6       16.87       15.17      1.84 o
 -17   1   6      124.90      134.97      1.98 o
 -16   1   6      124.62      139.85      2.26 o
 -15   1   6        0.50        2.26      1.57 o
 -14   1   6       13.30       14.46      1.70 o
 -13   1   6      782.06      807.28      6.89 o
 -12   1   6      625.57      609.66      4.56 o
 -11   1   6      618.60      594.45      3.39 o
 -10   1   6       23.85       26.24      1.66 o
  -9   1   6        0.71        0.23      1.59 o
  -8   1   6      685.54      668.32      3.40 o
  -7   1   6     2708.98     2711.19     15.46 o
  -6   1   6     3010.39     2917.26     20.51 o
  -5   1   6      267.48      262.28      2.51 o
  -4   1   6      497.38      506.92      6.23 o
  -3   1   6       40.42       82.75      2.05 o
  -2   1   6      173.07      177.44      2.61 o
  -1   1   6     2337.93     2409.18     23.31 o
   0   1   6     2067.98     2125.33     14.86 o
   1   1   6      926.32      940.80      5.57 o
   2   1   6      299.54      286.03      3.98 o
   3   1   6       61.57       45.26      2.04 o
   4   1   6       42.22       46.79      2.08 o
   5   1   6      851.64      871.81      4.44 o
   6   1   6     1467.97     1448.86      7.71 o
   7   1   6     2172.96     2136.96     11.45 o
   8   1   6      296.96      283.90      3.01 o
   9   1   6        0.07        1.11      2.13 o
  10   1   6       99.56       99.71      2.41 o
  11   1   6      337.72      340.54      2.98 o
  12   1   6      261.22      245.06      2.84 o
  13   1   6      107.04       88.17      2.44 o
  14   1   6       91.01       85.43      2.81 o
  15   1   6      172.70      163.84      3.02 o
  16   1   6       32.37       39.89      2.66 o
  17   1   6        7.22        9.36      2.61 o
 -21   2   6        7.59        5.77      2.07 o
 -20   2   6        0.09        1.03      1.97 o
 -19   2   6       53.03       56.35      2.03 o
 -18   2   6      104.40      104.66      2.29 o
 -17   2   6       39.66       40.81      1.87 o
 -16   2   6        5.29        7.62      1.78 o
 -15   2   6       41.29       51.80      1.85 o
 -14   2   6      159.46      169.08      2.26 o
 -13   2   6      303.77      282.22      5.12 o
 -12   2   6        5.37        5.21      1.71 o
 -11   2   6      124.89      129.66      2.57 o
 -10   2   6      445.40      422.74      3.47 o
  -9   2   6     1037.53      983.30     10.52 o
  -8   2   6      374.16      338.74      2.87 o
  -7   2   6       18.76       22.55      1.66 o
  -6   2   6      100.17       88.39      1.79 o
  -5   2   6      313.24      300.67      2.44 o
  -4   2   6      211.41      183.93      2.15 o
  -3   2   6      386.11      383.11      3.94 o
  -2   2   6      395.91      442.09      3.47 o
  -1   2   6      101.78      125.22      3.18 o
   0   2   6        2.70        2.38      1.96 o
   1   2   6       88.16      113.90      2.40 o
   2   2   6      163.24      174.16      2.55 o
   3   2   6       24.43       31.72      2.03 o
   4   2   6       51.83       34.63      2.19 o
   5   2   6      266.56      247.86      2.84 o
   6   2   6        0.11        3.26      1.92 o
   7   2   6       72.93       74.69      2.33 o
   8   2   6       21.73       25.48      2.12 o
   9   2   6       67.65       62.00      2.34 o
  10   2   6      168.26      159.55      2.55 o
  11   2   6       27.91       24.48      2.13 o
  12   2   6       41.95       40.47      2.24 o
  13   2   6       80.46       77.17      2.50 o
  14   2   6       43.70       39.15      2.42 o
  15   2   6        0.71        1.99      2.43 o
  16   2   6        8.88       11.09      2.56 o
  17   2   6       22.16       21.84      2.85 o
 -20   3   6       21.61       24.49      2.14 o
 -19   3   6        6.68        6.35      2.03 o
 -18   3   6        7.46        6.20      2.00 o
 -17   3   6       10.02        7.55      1.87 o
 -16   3   6       14.87       19.03      1.89 o
 -15   3   6        4.09        5.64      1.76 o
 -14   3   6      143.54      137.73      2.28 o
 -13   3   6       63.12       68.57      1.84 o
 -12   3   6      460.66      430.92      4.35 o
 -11   3   6       95.69       93.70      1.91 o
 -10   3   6      622.52      627.00      6.69 o
  -9   3   6        1.98        2.25      1.70 o
  -8   3   6      584.43      600.98      4.87 o
  -7   3   6      200.83      185.97      2.74 o
  -6   3   6        4.54        4.80      1.70 o
  -5   3   6      201.07      189.57      2.13 o
  -4   3   6        3.00        5.70      1.76 o
  -3   3   6       56.54       59.07      2.20 o
  -2   3   6        5.23        7.05      2.12 o
  -1   3   6      511.76      576.85      3.23 o
   0   3   6      649.95      741.39      4.79 o
   1   3   6        1.16       22.66     10.04 o
   2   3   6        3.97        4.80      1.95 o
   3   3   6       20.54       24.71      2.08 o
   4   3   6        1.18        2.72      2.08 o
   5   3   6      105.89       99.98      2.36 o
   6   3   6      664.18      655.86      3.86 o
   7   3   6       22.78       20.09      2.18 o
   8   3   6      180.39      173.55      2.61 o
   9   3   6        1.90        3.74      2.12 o
  10   3   6      109.85      106.74      2.46 o
  11   3   6      223.06      203.98      2.66 o
  12   3   6      165.27      157.51      2.78 o
  13   3   6        4.18        2.75      2.27 o
  14   3   6        5.40        5.11      2.41 o
  15   3   6        1.09        1.24      2.57 o
  16   3   6        4.58        3.71      2.50 o
 -19   4   6        1.57        3.70      2.12 o
 -18   4   6        5.38        6.79      2.02 o
 -17   4   6       26.91       24.30      2.00 o
 -16   4   6        3.97        4.90      1.88 o
 -15   4   6       16.97       17.21      1.75 o
 -14   4   6      176.84      184.38      3.41 o
 -13   4   6       31.19       25.71      1.85 o
 -12   4   6        5.69        6.80      1.64 o
 -11   4   6       13.37       11.68      1.70 o
 -10   4   6        5.31        8.59      1.75 o
  -9   4   6        0.45        1.64      1.77 o
  -8   4   6       86.30       92.32      1.89 o
  -7   4   6       59.30       54.91      1.80 o
  -6   4   6       12.69       11.67      1.72 o
  -5   4   6       48.80       46.55      1.93 o
  -4   4   6       89.50       92.96      2.02 o
  -3   4   6      200.40      205.97      2.46 o
  -2   4   6        0.53        1.38      1.82 o
  -1   4   6      208.61      206.65      2.43 o
   0   4   6      147.30      157.19      2.37 o
   1   4   6      277.67      286.26      2.70 o
   2   4   6      149.52      127.28      2.34 o
   3   4   6      231.13      222.38      2.59 o
   4   4   6      112.93       97.49      2.26 o
   5   4   6      116.50      123.07      2.65 o
   6   4   6       40.87       35.20      2.12 o
   7   4   6      123.35      114.87      2.45 o
   8   4   6      456.55      461.40      5.59 o
   9   4   6       36.97       27.56      2.35 o
  10   4   6       11.03       11.40      2.29 o
  11   4   6        9.98       14.06      2.24 o
  12   4   6       12.15       14.44      2.30 o
  13   4   6       10.82       10.79      2.40 o
  14   4   6       13.18       12.30      2.37 o
  15   4   6       35.38       27.47      2.54 o
 -17   5   6       42.06       40.42      2.14 o
 -16   5   6       30.79       36.13      2.11 o
 -15   5   6        0.03        1.94      1.90 o
 -14   5   6        1.31        6.25      1.90 o
 -13   5   6        0.09        2.22      1.83 o
 -12   5   6        4.21        6.43      1.79 o
 -11   5   6        9.76       11.69      1.86 o
 -10   5   6        2.17        2.48      1.76 o
  -9   5   6       22.24       23.15      1.81 o
  -8   5   6       10.11        8.76      1.81 o
  -7   5   6       54.43       50.24      2.28 o
  -6   5   6        0.65        3.03      1.92 o
  -5   5   6       40.09       44.29      2.05 o
  -4   5   6       41.64       37.38      2.07 o
  -3   5   6       10.48       25.38      5.20 o
  -2   5   6      255.26      254.86      2.57 o
  -1   5   6      150.45      152.83      2.12 o
   0   5   6      127.86      128.39      2.27 o
   1   5   6      174.95      176.08      2.44 o
   2   5   6        7.94        9.10      2.04 o
   3   5   6       30.82       27.76      2.03 o
   4   5   6       65.80       73.33      2.21 o
   5   5   6       12.59       11.69      2.11 o
   6   5   6        0.43        3.14      2.46 o
   7   5   6        2.44        4.10      2.32 o
   8   5   6        2.32        2.77      2.20 o
   9   5   6        5.64        6.31      2.28 o
  10   5   6        1.42        2.66      2.46 o
  11   5   6        5.75        5.80      2.38 o
  12   5   6        0.43        0.42      2.51 o
  13   5   6        0.26        2.48      2.43 o
  14   5   6       27.27       27.30      2.64 o
 -15   6   6       30.37       26.69      2.10 o
 -14   6   6        1.89        3.85      2.05 o
 -13   6   6       38.98       41.89      2.17 o
 -12   6   6        4.62        3.62      1.90 o
 -11   6   6        3.47        6.91      1.91 o
 -10   6   6        3.60        4.67      1.86 o
  -9   6   6        8.50       11.26      1.92 o
  -8   6   6       21.98       22.54      1.96 o
  -7   6   6      186.44      185.76      2.65 o
  -6   6   6       47.90       48.19      2.22 o
  -5   6   6        0.26        2.15      1.77 o
  -4   6   6       54.12       56.30      2.07 o
  -3   6   6       59.75       52.34      1.91 o
  -2   6   6        3.50        4.28      1.97 o
  -1   6   6        2.11        4.04      2.04 o
   0   6   6        1.79        2.44      1.94 o
   1   6   6       27.16       29.20      2.06 o
   2   6   6        5.52        8.66      2.00 o
   3   6   6        0.51        2.46      2.07 o
   4   6   6       64.25       61.59      2.11 o
   5   6   6      108.59      114.39      2.40 o
   6   6   6       17.53       20.51      2.21 o
   7   6   6       30.97       31.91      2.33 o
   8   6   6       32.43       29.75      2.66 o
   9   6   6       30.81       29.68      2.70 o
  10   6   6        8.79        9.51      2.54 o
  11   6   6        0.09        0.32      2.75 o
 -13   7   6       16.89       16.23      2.22 o
 -12   7   6       37.04       36.22      2.17 o
 -11   7   6       25.52       29.21      2.19 o
 -10   7   6       99.62      101.57      3.49 o
  -9   7   6       15.97       22.00      2.07 o
  -8   7   6       99.75       93.25      2.31 o
  -7   7   6       54.93       51.77      2.58 o
  -6   7   6        2.75        3.24      2.10 o
  -5   7   6       29.63       29.36      2.02 o
  -4   7   6       69.90       61.67      2.11 o
  -3   7   6      174.45      164.05      2.81 o
  -2   7   6       41.26       42.80      2.10 o
  -1   7   6        0.02        3.95      2.03 o
   0   7   6        1.88        2.32      2.08 o
   1   7   6       63.10       60.65      2.24 o
   2   7   6      102.86       98.41      2.19 o
   3   7   6       58.02       66.03      2.29 o
   4   7   6       57.04       56.75      2.36 o
   5   7   6        7.31        8.40      2.25 o
   6   7   6       89.95       86.29      2.52 o
   7   7   6       11.27       13.90      2.42 o
   8   7   6       11.81        9.98      2.55 o
   9   7   6        0.06        1.97      2.53 o
  -8   8   6       10.93       12.71      2.27 o
  -7   8   6        4.09        6.99      2.37 o
  -6   8   6       39.20       40.45      2.53 o
  -5   8   6       37.21       39.13      2.30 o
  -4   8   6       23.11       30.54      2.23 o
  -3   8   6       13.27       13.89      2.22 o
  -2   8   6        0.09       -0.23      2.17 o
  -1   8   6       47.25       43.95      2.34 o
   0   8   6       56.54       58.17      2.37 o
   1   8   6       28.81       33.77      2.39 o
   2   8   6       25.90       27.60      2.41 o
   3   8   6        2.08        2.93      2.34 o
   4   8   6       15.46       12.33      2.44 o
 -21   1   7        6.52        7.03      2.14 o
 -20   1   7       12.18       18.06      2.00 o
 -19   1   7       10.38       11.93      1.90 o
 -18   1   7        8.01       13.71      1.81 o
 -17   1   7        0.19        1.24      1.79 o
 -16   1   7       43.26       54.55      1.84 o
 -15   1   7        0.01        0.82      1.62 o
 -14   1   7       72.78       75.15      1.81 o
 -13   1   7       19.02       17.94      1.70 o
 -12   1   7        0.34        2.77      1.65 o
 -11   1   7       31.98       30.14      1.66 o
 -10   1   7      224.14      214.54      2.03 o
  -9   1   7        0.40        2.04      1.49 o
  -8   1   7       11.57       11.98      1.60 o
  -7   1   7       40.91       39.66      1.71 o
  -6   1   7        9.43       11.92      1.66 o
  -5   1   7       70.94       82.74      1.89 o
  -4   1   7       48.30       56.04      1.98 o
  -3   1   7      184.15      164.49      2.34 o
  -2   1   7      394.09      428.92      2.77 o
  -1   1   7     1503.96     1729.89     10.81 o
   0   1   7        5.46        9.10      1.83 o
   1   1   7      315.18      379.75      2.92 o
   2   1   7      354.52      387.90      2.95 o
   3   1   7      206.25      199.59      2.91 o
   4   1   7       26.48       29.99      2.19 o
   5   1   7      424.53      433.01      3.23 o
   6   1   7       13.69       16.85      2.10 o
   7   1   7      273.17      281.60      3.04 o
   8   1   7      344.67      326.26      3.65 o
   9   1   7       65.48       61.33      2.42 o
  10   1   7       52.83       59.40      2.35 o
  11   1   7      183.46      184.18      2.96 o
  12   1   7       46.78       51.06      2.59 o
  13   1   7       47.26       41.49      2.49 o
  14   1   7        0.43        2.49      2.36 o
  15   1   7       24.74       21.39      2.57 o
  16   1   7        4.16        4.85      2.63 o
 -21   2   7        0.28        2.02      2.08 o
 -20   2   7       32.10       33.30      1.94 o
 -19   2   7       29.99       28.62      2.00 o
 -18   2   7       35.23       38.62      1.94 o
 -17   2   7        6.62       12.09      1.83 o
 -16   2   7        1.80        3.18      1.80 o
 -15   2   7     1000.80      893.52     14.28 o
 -14   2   7       19.30       18.73      1.74 o
 -13   2   7      106.78      102.07      1.88 o
 -12   2   7       83.87       82.45      1.81 o
 -11   2   7       72.57       63.02      1.81 o
 -10   2   7        0.91        3.47      1.77 o
  -9   2   7      740.44      712.08      9.60 o
  -8   2   7       61.98       57.45      1.87 o
  -7   2   7      291.25      278.30      2.17 o
  -6   2   7       78.85       71.90      1.81 o
  -5   2   7      517.84      499.59      3.36 o
  -4   2   7      527.47      500.80      5.14 o
  -3   2   7       94.77       80.53      1.98 o
  -2   2   7       72.46       71.83      2.23 o
  -1   2   7       48.32       42.76      4.56 o
   0   2   7       20.45       16.46      2.12 o
   1   2   7      608.56      635.31      5.64 o
   2   2   7      194.51      190.30      2.68 o
   3   2   7       11.07       13.33      1.97 o
   4   2   7     1587.66     1596.95      5.67 o
   5   2   7      562.94      567.17      3.56 o
   6   2   7      186.29      179.61      2.95 o
   7   2   7     1082.32     1076.98      5.67 o
   8   2   7      242.57      244.23      2.91 o
   9   2   7       42.26       37.20      2.28 o
  10   2   7        3.80        4.20      2.25 o
  11   2   7        3.79        4.43      2.29 o
  12   2   7       10.95        8.39      2.38 o
  13   2   7       59.80       61.79      2.51 o
  14   2   7      154.30      142.03      2.79 o
  15   2   7       16.47       20.53      2.48 o
  16   2   7        2.48        2.99      2.60 o
 -20   3   7       69.51       70.56      3.16 o
 -19   3   7       59.67       53.92      2.09 o
 -18   3   7        7.56       10.99      1.99 o
 -17   3   7       28.23       31.89      1.95 o
 -16   3   7      182.92      189.75      3.04 o
 -15   3   7      200.31      201.98      3.42 o
 -14   3   7       95.63       89.81      1.98 o
 -13   3   7        0.05        0.53      1.74 o
 -12   3   7      225.38      240.33      4.23 o
 -11   3   7      627.60      602.65      5.67 o
 -10   3   7     1052.24     1007.29     10.08 o
  -9   3   7      609.41      588.03      7.26 o
  -8   3   7       43.39       39.90      1.76 o
  -7   3   7     1186.46     1169.03     10.69 o
  -6   3   7     1070.73     1029.12      6.69 o
  -5   3   7      408.83      404.05      4.10 o
  -4   3   7        0.27        0.12      1.73 o
  -3   3   7       68.92       60.38      1.99 o
  -2   3   7      352.78      306.22      2.83 o
  -1   3   7     2461.98     2619.42     22.57 o
   0   3   7      405.37      392.21      3.38 o
   1   3   7      315.84      311.20      3.24 o
   2   3   7      579.86      607.26      5.14 o
   3   3   7      656.97      644.83      3.61 o
   4   3   7      367.50      353.14      4.56 o
   5   3   7        9.20       12.98      2.20 o
   6   3   7       55.17       58.80      2.31 o
   7   3   7      377.52      366.09      3.12 o
   8   3   7      328.18      335.13      4.61 o
   9   3   7        2.36        4.26      2.28 o
  10   3   7       29.64       31.60      2.42 o
  11   3   7       60.50       66.48      2.56 o
  12   3   7       27.11       28.55      2.47 o
  13   3   7       15.19       19.40      2.50 o
  14   3   7       14.49       14.27      2.66 o
  15   3   7       34.08       27.08      2.63 o
 -19   4   7        0.07        2.87      2.12 o
 -18   4   7       23.97       23.47      2.11 o
 -17   4   7       21.44       22.22      2.01 o
 -16   4   7       80.32       83.79      2.14 o
 -15   4   7       30.13       31.75      1.97 o
 -14   4   7        0.52        2.41      1.83 o
 -13   4   7      165.35      171.22      3.58 o
 -12   4   7      214.42      199.18      3.65 o
 -11   4   7      114.33      109.75      2.17 o
 -10   4   7       13.96       19.70      1.75 o
  -9   4   7      121.42      119.37      2.36 o
  -8   4   7      561.44      541.84      6.86 o
  -7   4   7        1.97        4.05      1.75 o
  -6   4   7       78.76       71.41      1.92 o
  -5   4   7      452.46      439.88      4.56 o
  -4   4   7      620.36      591.43      6.53 o
  -3   4   7      186.79      195.39      2.81 o
  -2   4   7       12.30       20.74      2.06 o
  -1   4   7      216.28      204.37      2.46 o
   0   4   7      733.41      684.71      3.39 o
   1   4   7      307.01      292.38      3.07 o
   2   4   7      100.42      112.54      2.40 o
   3   4   7       18.31       22.11      2.14 o
   4   4   7      135.17      132.29      2.57 o
   5   4   7      323.90      358.86      3.49 o
   6   4   7        3.37        5.51      2.62 o
   7   4   7      399.11      398.09      6.30 o
   8   4   7      245.77      255.20      3.05 o
   9   4   7        0.17        2.90      2.30 o
  10   4   7        1.91        4.22      2.36 o
  11   4   7        4.02        2.86      2.37 o
  12   4   7       11.03       12.11      2.42 o
  13   4   7       61.35       61.84      2.74 o
  14   4   7       41.27       41.77      2.82 o
 -17   5   7        5.95        7.04      2.11 o
 -16   5   7        3.38        6.16      1.96 o
 -15   5   7      111.65      110.57      2.14 o
 -14   5   7       58.12       62.74      2.15 o
 -13   5   7        4.77        5.18      1.93 o
 -12   5   7       34.40       27.19      1.91 o
 -11   5   7       92.28       92.48      2.16 o
 -10   5   7      169.97      157.77      3.32 o
  -9   5   7      432.91      477.68      4.94 o
  -8   5   7        0.43        1.56      1.88 o
  -7   5   7      652.39      629.66      6.04 o
  -6   5   7      651.49      686.24      5.17 o
  -5   5   7      123.80      120.19      2.24 o
  -4   5   7       18.29       25.32      2.10 o
  -3   5   7      123.13      109.21      2.17 o
  -2   5   7      578.78      582.10      3.84 o
  -1   5   7        0.22        2.33      2.09 o
   0   5   7      104.63       99.83      2.29 o
   1   5   7      287.12      282.69      3.30 o
   2   5   7      554.65      544.24      5.08 o
   3   5   7      245.70      264.02      2.81 o
   4   5   7       74.09       78.13      2.48 o
   5   5   7        0.52        3.33      2.31 o
   6   5   7      625.49      643.98      3.87 o
   7   5   7      255.13      271.02      3.42 o
   8   5   7       44.10       45.37      2.88 o
   9   5   7       44.70       45.51      2.50 o
  10   5   7       10.94       12.96      2.54 o
  11   5   7       63.16       65.79      2.69 o
  12   5   7       63.91       64.72      2.81 o
 -15   6   7       10.47       14.01      2.14 o
 -14   6   7        8.78       10.42      2.10 o
 -13   6   7       30.63       32.64      2.10 o
 -12   6   7      104.61       99.63      2.22 o
 -11   6   7       31.61       33.94      2.01 o
 -10   6   7        1.59        3.53      1.88 o
  -9   6   7        6.29        6.64      1.90 o
  -8   6   7      102.94      114.61      2.15 o
  -7   6   7        5.92       11.14      1.90 o
  -6   6   7       35.68       34.41      2.52 o
  -5   6   7       87.71       84.88      2.26 o
  -4   6   7      161.02      171.22      2.30 o
  -3   6   7      111.38      116.60      2.23 o
  -2   6   7       11.28       15.00      2.08 o
  -1   6   7      149.27      141.72      2.36 o
   0   6   7      294.74      292.41      4.68 o
   1   6   7      112.49      118.44      2.41 o
   2   6   7       19.46       26.94      2.26 o
   3   6   7        5.22        5.58      2.19 o
   4   6   7        5.89        4.21      2.21 o
   5   6   7        1.33        3.18      2.39 o
   6   6   7       57.79       59.67      2.60 o
   7   6   7        2.72        5.47      2.39 o
   8   6   7      232.55      219.20      3.10 o
   9   6   7      127.81      122.63      3.54 o
  10   6   7       21.57       27.81      3.15 o
 -12   7   7       29.82       33.09      2.20 o
 -11   7   7       87.42       82.20      2.81 o
 -10   7   7       79.67       75.97      2.88 o
  -9   7   7        2.44        4.18      2.13 o
  -8   7   7        0.00        0.48      2.34 o
  -7   7   7        5.24        4.39      2.06 o
  -6   7   7      120.79      119.51      2.52 o
  -5   7   7      125.90      122.02      2.59 o
  -4   7   7        8.26        9.95      2.14 o
  -3   7   7       71.48       73.55      2.24 o
  -2   7   7       85.08       87.57      2.35 o
  -1   7   7        1.57        3.95      2.00 o
   0   7   7        0.03       -0.57      2.26 o
   1   7   7        0.10        1.09      2.24 o
   2   7   7       28.08       30.82      2.32 o
   3   7   7       47.23       47.82      2.47 o
   4   7   7       18.79       20.77      2.50 o
   5   7   7        0.21        3.48      2.42 o
   6   7   7       14.12       15.55      2.59 o
   7   7   7        7.76       10.41      2.72 o
  -6   8   7        0.03        3.25      2.45 o
  -5   8   7       15.79       15.23      2.51 o
  -4   8   7       21.97       19.92      2.36 o
  -3   8   7       32.41       29.85      2.38 o
  -2   8   7        1.67        2.87      2.29 o
  -1   8   7        7.61       10.12      2.37 o
   0   8   7       18.00       15.44      2.44 o
   1   8   7       11.09       10.97      2.65 o
 -21   0   8        5.76        3.36      2.93 o
 -20   0   8       68.31       55.61      2.92 o
 -19   0   8        3.50        4.64      2.69 o
 -18   0   8       97.82       96.05      3.42 o
 -17   0   8      196.63      198.95      3.06 o
 -16   0   8      152.45      105.61      2.76 o
 -15   0   8       38.55       36.26      3.14 o
 -14   0   8       32.44       19.92      2.39 o
 -13   0   8      117.32      116.59      2.67 o
 -12   0   8      128.66      136.38      2.82 o
 -11   0   8      183.19      166.86      5.42 o
 -10   0   8      702.31      696.22     13.97 o
  -9   0   8      254.73      261.11      4.02 o
  -8   0   8      128.31      130.31      3.11 o
  -7   0   8      596.98      584.20      8.80 o
  -6   0   8      116.35       93.45      2.55 o
  -5   0   8        3.55        9.04      2.25 o
  -4   0   8        1.60        0.69      2.19 o
  -3   0   8        5.25        7.07      2.47 o
  -2   0   8      154.82      135.67      3.44 o
  -1   0   8       98.85      109.73      3.26 o
   0   0   8       58.14       69.69      2.84 o
   1   0   8     1483.26     1444.42      9.05 o
   2   0   8       63.68       67.21      2.96 o
   3   0   8      989.05      939.86      5.59 o
   4   0   8      389.95      395.61      5.20 o
   5   0   8     2910.64     2898.63     22.18 o
   6   0   8     2461.40     2422.67     28.42 o
   7   0   8     1586.93     1578.19     22.40 o
   8   0   8      476.52      490.26      4.96 o
   9   0   8      186.05      192.87      3.95 o
  10   0   8      282.84      282.12      4.47 o
  11   0   8       71.40       64.97      4.90 o
  12   0   8       23.26       16.83      3.65 o
  13   0   8        2.27        2.77      5.31 o
  14   0   8      109.07      115.92      4.30 o
  15   0   8      136.88      117.97      5.38 o
 -21   1   8       10.16       11.05      2.17 o
 -20   1   8       46.37       47.82      2.09 o
 -19   1   8      120.80      121.21      2.14 o
 -18   1   8       52.77       54.45      1.97 o
 -17   1   8        0.34        2.84      1.79 o
 -16   1   8       72.09       74.05      1.95 o
 -15   1   8      282.90      278.27      3.80 o
 -14   1   8       77.17       76.78      1.86 o
 -13   1   8       78.05       72.32      1.79 o
 -12   1   8      106.08      113.81      1.82 o
 -11   1   8       43.75       52.94      1.80 o
 -10   1   8     1002.48      987.99     11.00 o
  -9   1   8     2217.12     2164.48     18.95 o
  -8   1   8      599.22      584.56      5.33 o
  -7   1   8      213.22      206.74      2.26 o
  -6   1   8      264.60      261.40      3.71 o
  -5   1   8      149.49      144.81      2.20 o
  -4   1   8      107.71      106.38      2.14 o
  -3   1   8       16.11       24.47      1.71 o
  -2   1   8      304.08      395.43      3.80 o
  -1   1   8       12.35       15.68      1.86 o
   0   1   8      159.92      201.51      2.30 o
   1   1   8       14.99       20.38      2.01 o
   2   1   8      340.65      368.36      2.87 o
   3   1   8      954.36     1021.49      6.60 o
   4   1   8     2312.31     2253.52     11.14 o
   5   1   8      228.75      210.74      2.70 o
   6   1   8        0.11        0.03      2.43 o
   7   1   8        0.06        0.34      2.52 o
   8   1   8     1144.91     1101.57     10.50 o
   9   1   8      645.13      620.60      4.12 o
  10   1   8      195.94      175.85      3.74 o
  11   1   8       26.38       30.92      2.45 o
  12   1   8       86.81       96.15      2.58 o
  13   1   8      114.42      107.14      2.67 o
  14   1   8        0.09        1.88      2.69 o
  15   1   8       56.93       57.75      3.09 o
 -20   2   8        0.19        1.98      2.03 o
 -19   2   8       13.41       15.41      2.00 o
 -18   2   8       88.27       84.77      2.12 o
 -17   2   8       45.17       49.83      1.96 o
 -16   2   8       36.29       35.84      1.84 o
 -15   2   8        0.01        0.01      1.77 o
 -14   2   8       34.15       42.70      1.84 o
 -13   2   8      173.36      186.53      3.12 o
 -12   2   8      126.00      126.03      3.17 o
 -11   2   8       56.30       51.79      1.88 o
 -10   2   8        1.81        3.62      1.83 o
  -9   2   8       18.70       22.54      1.81 o
  -8   2   8      346.61      331.64      3.58 o
  -7   2   8      133.35      135.63      1.97 o
  -6   2   8       20.25       18.29      1.68 o
  -5   2   8       10.95       15.51      1.70 o
  -4   2   8       27.44       28.82      1.83 o
  -3   2   8      151.78      137.32      2.15 o
  -2   2   8      173.82      169.31      2.29 o
  -1   2   8      146.09      170.21      2.42 o
   0   2   8      113.09      110.30      2.29 o
   1   2   8      270.61      229.75      2.74 o
   2   2   8      512.87      503.69      4.38 o
   3   2   8      147.79      146.92      2.83 o
   4   2   8        2.08        2.09      2.34 o
   5   2   8      586.24      550.39      3.58 o
   6   2   8      529.76      513.45      6.30 o
   7   2   8      123.34      113.45      2.79 o
   8   2   8       17.26       24.01      2.51 o
   9   2   8       21.43       23.34      2.21 o
  10   2   8       24.64       26.98      2.27 o
  11   2   8       20.61       21.64      2.34 o
  12   2   8        1.23        1.21      2.30 o
  13   2   8       10.36       13.53      2.52 o
  14   2   8       26.85       26.47      2.70 o
  15   2   8        6.82        8.53      2.73 o
 -19   3   8        2.65        3.83      2.02 o
 -18   3   8        0.49        2.47      1.95 o
 -17   3   8       35.35       33.07      1.96 o
 -16   3   8       28.88       31.87      1.91 o
 -15   3   8       52.68       50.70      1.96 o
 -14   3   8      180.48      180.89      3.07 o
 -13   3   8        0.19        2.50      1.76 o
 -12   3   8        0.53        4.00      1.76 o
 -11   3   8      217.91      232.76      2.82 o
 -10   3   8       16.64       13.07      1.78 o
  -9   3   8       66.07       77.22      1.91 o
  -8   3   8      408.65      392.67      5.85 o
  -7   3   8      320.55      339.78      2.96 o
  -6   3   8       44.01       38.30      1.87 o
  -5   3   8       52.17       52.64      1.88 o
  -4   3   8       28.93       26.87      1.86 o
  -3   3   8      136.04      146.05      2.53 o
  -2   3   8      248.46      262.17      2.53 o
  -1   3   8      265.66      256.61      2.94 o
   0   3   8        4.91        5.06      2.20 o
   1   3   8        9.05        9.69      2.02 o
   2   3   8      142.82      134.61      2.51 o
   3   3   8      252.06      252.58      2.78 o
   4   3   8       17.02       17.06      2.24 o
   5   3   8      320.10      327.44      4.37 o
   6   3   8        0.92        1.34      2.39 o
   7   3   8      608.65      591.32      4.76 o
   8   3   8       30.73       29.91      2.44 o
   9   3   8      100.42       99.08      2.70 o
  10   3   8       21.94       22.34      2.42 o
  11   3   8        0.19        2.49      2.48 o
  12   3   8       15.26       15.42      2.44 o
  13   3   8        1.52        0.47      2.62 o
  14   3   8        1.23        1.51      2.70 o
 -18   4   8       12.93        8.78      2.11 o
 -17   4   8        0.00       -1.12      2.00 o
 -16   4   8      211.18      193.38      2.38 o
 -15   4   8        5.28        8.28      1.97 o
 -14   4   8       15.66       15.01      1.87 o
 -13   4   8        1.89        4.69      1.79 o
 -12   4   8       10.19       16.41      1.81 o
 -11   4   8        0.46        2.94      1.76 o
 -10   4   8       14.25       13.84      1.70 o
  -9   4   8      204.88      203.15      3.16 o
  -8   4   8       33.77       35.15      1.86 o
  -7   4   8      235.33      252.25      3.86 o
  -6   4   8        1.33        4.64      1.83 o
  -5   4   8       45.31       47.99      1.98 o
  -4   4   8       40.46       30.61      2.14 o
  -3   4   8       28.14       28.25      2.17 o
  -2   4   8       38.89       34.59      2.28 o
  -1   4   8       53.50       56.89      2.12 o
   0   4   8      161.19      157.24      2.45 o
   1   4   8        1.41        3.06      2.04 o
   2   4   8        1.07        4.50      2.10 o
   3   4   8      235.97      251.38      2.82 o
   4   4   8      151.27      144.68      2.61 o
   5   4   8       36.03       41.58      2.43 o
   6   4   8        2.17       11.28      2.54 o
   7   4   8      799.26      838.60      9.26 o
   8   4   8       57.43       54.78      2.69 o
   9   4   8       66.90       55.02      2.58 o
  10   4   8       42.49       42.12      2.57 o
  11   4   8       27.32       19.99      2.61 o
  12   4   8        5.50        8.90      2.52 o
  13   4   8       57.22       53.88      2.71 o
 -17   5   8        0.58        1.26      2.17 o
 -16   5   8        0.15       -0.17      2.04 o
 -15   5   8        6.18        5.96      2.09 o
 -14   5   8        0.38        3.38      1.98 o
 -13   5   8        7.01        7.75      1.92 o
 -12   5   8        0.82        4.52      1.88 o
 -11   5   8       10.61       14.51      1.98 o
 -10   5   8        2.75        5.43      1.78 o
  -9   5   8       71.07       69.01      2.06 o
  -8   5   8       15.82       19.94      1.93 o
  -7   5   8      279.65      277.34      3.88 o
  -6   5   8      217.41      208.98      2.34 o
  -5   5   8        5.46        4.66      2.21 o
  -4   5   8       25.54       26.36      2.17 o
  -3   5   8       11.19       13.00      2.25 o
  -2   5   8       28.42       30.43      2.12 o
  -1   5   8       10.88       13.68      2.11 o
   0   5   8      112.92      116.54      2.41 o
   1   5   8       38.51       41.30      2.22 o
   2   5   8       36.14       37.18      2.27 o
   3   5   8        1.90        3.71      2.23 o
   4   5   8       15.37       21.61      2.29 o
   5   5   8        0.68        5.77      2.39 o
   6   5   8       16.70       20.08      2.61 o
   7   5   8       46.04       44.94      2.75 o
   8   5   8        4.95        8.45      3.28 o
   9   5   8       27.08       28.03      3.03 o
  10   5   8        0.00        1.27      2.71 o
  11   5   8        7.61       10.12      2.64 o
 -14   6   8       17.22       16.04      2.17 o
 -13   6   8       13.24       13.82      2.05 o
 -12   6   8       11.09       12.38      1.91 o
 -11   6   8       19.06       24.61      2.08 o
 -10   6   8       14.60       13.92      1.98 o
  -9   6   8        1.25        3.56      1.98 o
  -8   6   8       28.79       26.58      2.05 o
  -7   6   8       12.14       11.47      2.22 o
  -6   6   8       82.73       73.87      2.33 o
  -5   6   8        1.67        2.79      2.17 o
  -4   6   8        3.13        2.75      2.05 o
  -3   6   8        0.02        0.96      2.17 o
  -2   6   8        1.93        3.98      2.19 o
  -1   6   8       21.41       28.12      2.22 o
   0   6   8        0.41        3.47      2.12 o
   1   6   8        0.56        2.09      2.23 o
   2   6   8        7.76        8.32      2.30 o
   3   6   8       16.34       17.27      2.29 o
   4   6   8        1.69        2.67      2.33 o
   5   6   8      102.56      103.65      2.77 o
   6   6   8       48.20       45.56      2.46 o
   7   6   8       26.25       25.46      2.78 o
   8   6   8      147.18      141.17      8.42 o
   9   6   8       30.99       30.52      3.18 o
 -11   7   8        4.26        8.86      2.22 o
 -10   7   8        1.22        2.91      2.14 o
  -9   7   8       27.18       33.19      2.55 o
  -8   7   8       66.78       68.42      2.45 o
  -7   7   8        0.02        0.89      2.15 o
  -6   7   8      121.94      114.56      2.41 o
  -5   7   8       46.71       47.63      2.53 o
  -4   7   8        5.27        7.71      2.41 o
  -3   7   8        1.62        0.90      2.27 o
  -2   7   8       74.99       65.69      2.49 o
  -1   7   8      132.15      123.95      2.93 o
   0   7   8       43.83       44.86      2.44 o
   1   7   8       26.02       31.87      2.33 o
   2   7   8        0.01        4.07      2.19 o
   3   7   8        6.92        9.90      2.45 o
   4   7   8        7.88        8.92      2.54 o
   5   7   8       59.21       56.55      2.73 o
 -20   1   9       19.33       18.63      2.05 o
 -19   1   9        1.63        1.81      1.96 o
 -18   1   9       22.70       26.11      1.95 o
 -17   1   9        0.16        1.57      1.83 o
 -16   1   9       48.17       46.52      1.90 o
 -15   1   9      112.80      106.97      1.97 o
 -14   1   9        0.29        2.53      1.79 o
 -13   1   9      180.28      175.10      3.08 o
 -12   1   9        4.71        7.93      1.69 o
 -11   1   9      240.10      235.55      4.03 o
 -10   1   9      117.76      116.12      1.95 o
  -9   1   9      134.38      137.59      2.03 o
  -8   1   9     1094.58     1065.40     12.61 o
  -7   1   9       16.10       17.00      1.77 o
  -6   1   9      161.09      162.92      2.22 o
  -5   1   9       18.59       21.86      1.91 o
  -4   1   9       22.70       26.68      1.82 o
  -3   1   9      206.43      222.67      2.26 o
  -2   1   9      197.13      206.73      2.29 o
  -1   1   9       48.22       49.08      1.95 o
   0   1   9        0.62        3.62      1.82 o
   1   1   9       12.99       11.97      1.85 o
   2   1   9       21.88       27.12      2.00 o
   3   1   9       18.23       14.88      1.93 o
   4   1   9       97.39      113.52      2.43 o
   5   1   9       28.27       29.09      2.74 o
   6   1   9      847.00      841.25      4.16 o
   7   1   9        5.19        5.39      2.50 o
   8   1   9       15.83       16.10      2.46 o
   9   1   9       13.83       14.49      2.55 o
  10   1   9       35.54       31.33      2.47 o
  11   1   9        3.41        6.76      2.56 o
  12   1   9        0.05        3.23      2.49 o
  13   1   9       32.35       33.15      2.62 o
  14   1   9        7.41        5.99      2.84 o
 -20   2   9       51.69       49.39      2.30 o
 -19   2   9       55.71       44.62      2.21 o
 -18   2   9        3.96        3.51      1.98 o
 -17   2   9      158.26      149.61      2.73 o
 -16   2   9       21.59       33.68      2.73 o
 -15   2   9        2.07        4.64      1.83 o
 -14   2   9       63.16       61.49      1.88 o
 -13   2   9        7.44       13.04      1.89 o
 -12   2   9        9.16       11.19      1.83 o
 -11   2   9        1.48        2.34      1.83 o
 -10   2   9      486.33      472.55      5.48 o
  -9   2   9      287.58      284.51      3.56 o
  -8   2   9     2658.76     2638.57     31.37 o
  -7   2   9       61.49       61.85      1.89 o
  -6   2   9        0.04       -0.38      1.72 o
  -5   2   9       16.99       20.25      1.81 o
  -4   2   9      176.85      159.46      2.12 o
  -3   2   9        2.53        2.24      1.97 o
  -2   2   9        7.53        6.15      1.88 o
  -1   2   9       47.41       51.54      2.13 o
   0   2   9        1.41        2.94      2.03 o
   1   2   9       78.85       87.41      2.53 o
   2   2   9        9.74       11.33      2.08 o
   3   2   9      150.90      154.65      2.46 o
   4   2   9      165.65      159.44      2.87 o
   5   2   9       20.50       16.69      2.61 o
   6   2   9     2064.72     2127.84     10.54 o
   7   2   9        3.21        4.22      2.56 o
   8   2   9      313.54      303.07      3.18 o
   9   2   9       66.34       77.82      2.72 o
  10   2   9       28.54       31.57      2.57 o
  11   2   9        0.36        1.16      2.46 o
  12   2   9       12.82       13.11      2.63 o
  13   2   9        1.98        3.23      2.63 o
  14   2   9        5.96       10.84      2.87 o
 -19   3   9       28.51       28.55      2.17 o
 -18   3   9       65.07       68.62      2.71 o
 -17   3   9       14.43       14.93      1.95 o
 -16   3   9        0.40        3.23      1.88 o
 -15   3   9      126.70      123.51      3.07 o
 -14   3   9      238.85      218.92      3.99 o
 -13   3   9      193.62      182.07      3.80 o
 -12   3   9        4.85        4.64      1.79 o
 -11   3   9        0.26        2.35      1.74 o
 -10   3   9       25.18       23.94      1.83 o
  -9   3   9      733.10      704.88      7.13 o
  -8   3   9     1795.41     1803.41     20.67 o
  -7   3   9       21.69       24.11      1.93 o
  -6   3   9      875.81      869.97      8.71 o
  -5   3   9     1066.30     1014.75     10.93 o
  -4   3   9      439.98      446.50      4.18 o
  -3   3   9       19.08       21.43      2.02 o
  -2   3   9      214.96      205.66      2.47 o
  -1   3   9      364.93      360.46      4.23 o
   0   3   9      350.48      386.12      2.93 o
   1   3   9       78.80       81.67      2.53 o
   2   3   9        0.25        2.63      2.39 o
   3   3   9        5.86        7.06      2.32 o
   4   3   9      472.60      511.89      3.69 o
   5   3   9      140.03      139.75      3.36 o
   6   3   9       61.47       72.68      2.74 o
   7   3   9       28.26       26.00      3.07 o
   8   3   9        8.40        8.85      2.58 o
   9   3   9       53.44       53.45      2.73 o
  10   3   9       92.97       95.89      2.67 o
  11   3   9       19.66       16.20      2.61 o
  12   3   9        4.63        3.15      2.49 o
  13   3   9       10.44        9.83      2.71 o
 -18   4   9        1.81        2.55      2.10 o
 -17   4   9       24.54       27.60      2.01 o
 -16   4   9       64.36       56.72      2.16 o
 -15   4   9       95.85      100.67      2.61 o
 -14   4   9       32.53       29.84      1.92 o
 -13   4   9       22.36       23.51      1.96 o
 -12   4   9      112.01      121.46      2.04 o
 -11   4   9      188.26      190.86      3.13 o
 -10   4   9       18.77       25.08      1.89 o
  -9   4   9       57.27       59.12      1.90 o
  -8   4   9      415.78      398.04      4.98 o
  -7   4   9      447.06      455.63      6.83 o
  -6   4   9       17.65       22.20      1.79 o
  -5   4   9      191.24      176.57      2.25 o
  -4   4   9      308.85      305.48      3.06 o
  -3   4   9      375.56      369.03      3.47 o
  -2   4   9       92.29       92.26      2.21 o
  -1   4   9       31.87       36.83      2.34 o
   0   4   9       28.17       27.62      2.37 o
   1   4   9       91.59       91.36      2.35 o
   2   4   9       75.97       76.52      2.48 o
   3   4   9       66.56       68.13      2.47 o
   4   4   9       17.41       21.07      2.44 o
   5   4   9      135.44      141.37      3.15 o
   6   4   9      174.50      176.97      3.77 o
   7   4   9       27.29       32.28      2.77 o
   8   4   9       44.19       43.19      3.27 o
   9   4   9      112.33      111.34      3.47 o
  10   4   9       82.12       86.85      2.93 o
  11   4   9       40.40       46.41      2.81 o
  12   4   9        9.17       10.15      2.71 o
 -16   5   9        9.80       11.17      2.16 o
 -15   5   9        0.02        2.03      2.00 o
 -14   5   9      113.52      113.81      2.26 o
 -13   5   9       92.11       86.66      2.32 o
 -12   5   9       31.68       39.21      2.06 o
 -11   5   9       26.92       27.90      2.02 o
 -10   5   9      188.19      173.17      2.29 o
  -9   5   9      162.18      166.42      3.10 o
  -8   5   9       56.24       54.74      2.04 o
  -7   5   9      133.83      140.13      2.22 o
  -6   5   9       11.77        7.76      2.21 o
  -5   5   9      192.78      196.66      2.50 o
  -4   5   9       59.32       74.31      2.24 o
  -3   5   9       21.60       25.58      2.38 o
  -2   5   9        7.34        6.57      2.42 o
  -1   5   9      148.87      148.19      2.46 o
   0   5   9       40.58       43.64      2.23 o
   1   5   9        6.14        7.91      2.24 o
   2   5   9       76.20       68.25      2.45 o
   3   5   9      311.95      314.62      3.05 o
   4   5   9       68.95       69.39      2.54 o
   5   5   9       50.07       49.78      2.64 o
   6   5   9      113.89      123.06      4.37 o
   7   5   9       42.53       43.79      2.99 o
   8   5   9       46.17       45.02      3.43 o
   9   5   9       18.68       20.96      2.95 o
  10   5   9       15.86       15.26      3.87 o
 -13   6   9        2.88        3.94      2.16 o
 -12   6   9       71.92       69.42      2.99 o
 -11   6   9       77.71       73.91      2.26 o
 -10   6   9       10.37        7.42      2.06 o
  -9   6   9        7.70        7.71      2.12 o
  -8   6   9        2.42        3.81      2.09 o
  -7   6   9      250.42      256.95      3.60 o
  -6   6   9       25.72       30.80      2.23 o
  -5   6   9       59.74       55.85      2.35 o
  -4   6   9       83.33       78.26      2.39 o
  -3   6   9      157.49      159.80      2.85 o
  -2   6   9      148.16      161.41      2.79 o
  -1   6   9       21.92       24.96      2.32 o
   0   6   9       11.02       11.28      2.25 o
   1   6   9       47.87       50.71      2.48 o
   2   6   9       57.21       58.45      2.53 o
   3   6   9        6.80        8.91      2.16 o
   4   6   9       46.36       40.43      2.61 o
   5   6   9       25.29       29.58      2.63 o
   6   6   9       23.34       23.09      2.55 o
   7   6   9        4.24        5.24      3.10 o
  -9   7   9       66.80       61.01      2.61 o
  -8   7   9        6.39        4.58      2.24 o
  -7   7   9       12.40       11.25      2.22 o
  -6   7   9        2.50        2.94      2.25 o
  -5   7   9        1.44        3.85      2.40 o
  -4   7   9       38.84       39.23      2.76 o
  -3   7   9       43.45       40.35      2.67 o
  -2   7   9        2.30        2.44      2.40 o
  -1   7   9       61.50       61.30      2.55 o
   0   7   9       35.80       41.47      2.51 o
   1   7   9        9.50       11.05      2.49 o
   2   7   9        1.87        3.55      2.54 o
   3   7   9        6.92        5.44      2.73 o
 -20   0  10       34.10       43.70      3.26 o
 -19   0  10       34.98       36.23      2.94 o
 -18   0  10       19.83       16.63      2.51 o
 -17   0  10       49.55       51.94      5.28 o
 -16   0  10      215.46      225.17      5.01 o
 -15   0  10      100.10      129.60      4.95 o
 -14   0  10      253.31      271.43      9.22 o
 -13   0  10       20.82       23.62      2.62 o
 -12   0  10       10.77        6.06      2.36 o
 -11   0  10       71.70       70.27      2.55 o
 -10   0  10      359.18      388.57     11.88 o
  -9   0  10     2852.85     2829.96     58.25 o
  -8   0  10     1461.81     1465.24     30.75 o
  -7   0  10      300.39      302.97      4.12 o
  -6   0  10       25.95       26.87      2.55 o
  -5   0  10       31.25       35.25      2.42 o
  -4   0  10      291.94      301.42      3.46 o
  -3   0  10      558.87      562.13     13.73 o
  -2   0  10      328.19      348.33      3.55 o
  -1   0  10      117.04      103.09      3.04 o
   0   0  10        6.58       10.24      2.69 o
   1   0  10      252.99      255.28      3.79 o
   2   0  10       16.65       18.84      2.95 o
   3   0  10      206.38      209.75      4.08 o
   4   0  10      108.64      100.93      3.32 o
   5   0  10      229.19      226.09      4.24 o
   6   0  10     1053.73     1083.20     12.03 o
   7   0  10      931.57      937.46      6.23 o
   8   0  10        1.44        3.11      3.38 o
   9   0  10       91.26       97.43      4.53 o
  10   0  10      405.09      419.84     24.53 o
  11   0  10      237.36      232.45      5.70 o
  12   0  10       42.01       30.21      4.61 o
  13   0  10        3.20        7.17      4.15 o
 -19   1  10        4.12        4.96      2.00 o
 -18   1  10      151.72      151.40      4.54 o
 -17   1  10       40.42       43.63      1.97 o
 -16   1  10       65.23       55.93      1.86 o
 -15   1  10       17.58       22.07      1.84 o
 -14   1  10       71.50       76.28      1.95 o
 -13   1  10      175.92      172.06      2.08 o
 -12   1  10       22.28       19.47      1.76 o
 -11   1  10       46.57       39.93      1.81 o
 -10   1  10      132.64      130.61      2.47 o
  -9   1  10      128.48      124.68      2.51 o
  -8   1  10      966.23      952.59     11.97 o
  -7   1  10     1588.38     1544.31     18.80 o
  -6   1  10      164.52      163.59      2.87 o
  -5   1  10        9.29       12.88      1.69 o
  -4   1  10      401.28      381.20      4.29 o
  -3   1  10      175.77      187.57      2.17 o
  -2   1  10        5.62        8.01      1.83 o
  -1   1  10      305.26      292.65      2.50 o
   0   1  10      546.88      595.48      4.66 o
   1   1  10      524.11      533.30      3.41 o
   2   1  10       75.44       75.72      2.23 o
   3   1  10        1.37        3.07      2.09 o
   4   1  10      387.37      397.11      3.19 o
   5   1  10     2147.58     2164.64     14.33 o
   6   1  10      135.81      130.88      3.53 o
   7   1  10        0.04       -0.03      2.63 o
   8   1  10        6.15        8.93      2.50 o
   9   1  10        9.77       10.83      2.52 o
  10   1  10       37.57       32.70      2.72 o
  11   1  10       20.98       29.37      2.79 o
  12   1  10       15.51       18.89      3.02 o
  13   1  10       48.46       55.95      3.18 o
 -19   2  10       13.07       10.56      2.19 o
 -18   2  10        0.37        2.57      2.07 o
 -17   2  10       23.21       25.47      2.11 o
 -16   2  10       42.35       44.59      2.23 o
 -15   2  10       53.62       56.36      2.35 o
 -14   2  10       42.43       44.15      2.02 o
 -13   2  10        4.52        5.24      1.91 o
 -12   2  10        5.98        7.21      2.00 o
 -11   2  10       48.20       48.55      2.05 o
 -10   2  10      181.21      191.61      3.29 o
  -9   2  10       14.29       12.44      1.90 o
  -8   2  10       22.79       28.12      1.90 o
  -7   2  10      399.64      394.63      6.47 o
  -6   2  10      203.54      198.21      2.27 o
  -5   2  10        8.76       10.86      1.87 o
  -4   2  10       48.39       49.58      2.09 o
  -3   2  10      362.03      349.94      2.62 o
  -2   2  10      523.37      501.12      3.99 o
  -1   2  10      342.63      334.59      2.81 o
   0   2  10       28.71       34.19      2.09 o
   1   2  10       81.97       78.40      2.43 o
   2   2  10      395.03      375.14      3.23 o
   3   2  10      484.09      474.96      5.26 o
   4   2  10      412.50      405.52      3.52 o
   5   2  10        3.10        2.21      2.41 o
   6   2  10      132.75      129.30      2.94 o
   7   2  10      139.80      144.40      4.15 o
   8   2  10       53.67       48.83      2.68 o
   9   2  10        0.17       -0.13      2.70 o
  10   2  10       14.04       17.64      2.92 o
  11   2  10       38.99       48.11      2.90 o
  12   2  10        4.64        5.98      2.82 o
 -18   3  10        4.21        6.17      2.05 o
 -17   3  10       26.48       26.55      2.05 o
 -16   3  10        5.11        5.90      1.93 o
 -15   3  10        0.01        1.48      1.94 o
 -14   3  10       49.32       50.23      2.16 o
 -13   3  10      120.14      121.73      2.47 o
 -12   3  10      239.32      247.09      3.60 o
 -11   3  10      139.07      130.75      2.31 o
 -10   3  10        1.93        1.97      1.83 o
  -9   3  10      237.22      237.31      2.52 o
  -8   3  10       18.66       18.71      1.88 o
  -7   3  10       13.94       15.07      1.92 o
  -6   3  10       33.67       36.01      1.93 o
  -5   3  10        2.80        5.92      1.91 o
  -4   3  10        7.62        5.81      2.18 o
  -3   3  10       12.79       12.72      2.00 o
  -2   3  10        3.09        4.47      2.11 o
  -1   3  10       94.95       87.53      2.37 o
   0   3  10      267.96      267.47      2.73 o
   1   3  10      157.98      158.45      3.11 o
   2   3  10      108.04      117.07      2.55 o
   3   3  10       25.27       25.23      2.81 o
   4   3  10      195.60      188.19      3.52 o
   5   3  10       10.35       13.66      3.16 o
   6   3  10      113.52      112.68      6.60 o
   7   3  10       28.41       28.58      2.69 o
   8   3  10        5.17        7.46      3.33 o
   9   3  10       30.46       27.75      3.07 o
  10   3  10       11.08       10.45      2.88 o
  11   3  10       17.54       16.85      2.87 o
 -17   4  10       14.35       13.27      2.17 o
 -16   4  10        4.70        2.51      2.08 o
 -15   4  10       49.11       55.45      2.48 o
 -14   4  10       35.57       35.44      2.07 o
 -13   4  10       49.83       49.19      2.00 o
 -12   4  10       12.53       13.00      1.84 o
 -11   4  10      126.08      123.01      2.49 o
 -10   4  10       13.89       10.92      1.93 o
  -9   4  10      198.58      223.07      3.23 o
  -8   4  10      661.17      681.74      8.56 o
  -7   4  10      119.33      107.16      2.19 o
  -6   4  10       72.03       72.49      2.15 o
  -5   4  10        3.79        4.90      2.17 o
  -4   4  10       15.86       16.28      2.02 o
  -3   4  10       12.66       17.54      2.34 o
  -2   4  10       11.88       11.08      2.17 o
  -1   4  10        0.57        0.67      2.09 o
   0   4  10        9.82        8.37      2.17 o
   1   4  10       40.81       40.10      2.51 o
   2   4  10      164.28      156.21      3.00 o
   3   4  10       93.31       87.74      2.69 o
   4   4  10        1.52        4.75      2.55 o
   5   4  10      153.18      149.20      3.95 o
   6   4  10       20.27       25.41      2.92 o
   7   4  10       57.53       58.28      3.21 o
   8   4  10        3.07        2.31      2.91 o
   9   4  10        1.21        1.35      2.88 o
  10   4  10        2.76        4.30      3.68 o
 -15   5  10        1.28        2.28      2.01 o
 -14   5  10        1.00        1.04      2.01 o
 -13   5  10        3.33        5.73      2.07 o
 -12   5  10       50.26       49.10      2.16 o
 -11   5  10       26.13       21.84      2.06 o
 -10   5  10       12.23       13.15      2.03 o
  -9   5  10       50.97       61.13      2.18 o
  -8   5  10       21.75       18.93      2.06 o
  -7   5  10      196.37      203.58      2.54 o
  -6   5  10       21.81       20.20      2.39 o
  -5   5  10       32.33       31.76      2.22 o
  -4   5  10       95.44       94.07      2.30 o
  -3   5  10       31.18       34.85      2.18 o
  -2   5  10        0.71        1.98      2.15 o
  -1   5  10        6.88        9.92      2.50 o
   0   5  10        6.37        7.55      2.51 o
   1   5  10        0.12        2.93      2.48 o
   2   5  10       12.33       10.69      2.40 o
   3   5  10       61.10       58.89      2.63 o
   4   5  10       13.48       17.76      2.56 o
   5   5  10       81.58       88.24      3.63 o
   6   5  10        8.75        9.32      2.93 o
   7   5  10       24.37       25.25      3.01 o
   8   5  10        0.25        4.59      3.09 o
 -12   6  10        6.54        6.48      2.10 o
 -11   6  10        0.09        1.67      2.17 o
 -10   6  10       21.65       23.51      2.24 o
  -9   6  10        0.00        2.04      2.13 o
  -8   6  10       25.59       23.23      2.27 o
  -7   6  10      135.90      122.13      2.54 o
  -6   6  10       36.45       32.41      2.40 o
  -5   6  10        1.13        2.40      2.32 o
  -4   6  10        0.15        0.19      2.32 o
  -3   6  10        0.44       -1.14      2.33 o
  -2   6  10        0.12        0.34      2.46 o
  -1   6  10        0.38        3.02      2.64 o
   0   6  10        0.04        2.60      2.37 o
   1   6  10        1.64        3.79      2.44 o
   2   6  10        0.18        2.50      2.44 o
   3   6  10        2.04        4.13      2.47 o
   4   6  10       11.62       12.68      2.67 o
   5   6  10       29.56       31.47      2.86 o
  -6   7  10       22.50       24.06      2.50 o
  -5   7  10        6.21        5.54      2.48 o
  -4   7  10       47.73       44.35      2.52 o
  -3   7  10       56.52       57.61      2.95 o
  -2   7  10       30.94       35.57      3.16 o
  -1   7  10        2.10        6.72      2.76 o
 -19   1  11       27.76       27.28      2.21 o
 -18   1  11       16.49       15.46      2.04 o
 -17   1  11       31.82       38.89      1.99 o
 -16   1  11       32.84       27.74      2.00 o
 -15   1  11       12.02       11.50      1.86 o
 -14   1  11       14.12       14.94      1.89 o
 -13   1  11      120.22      127.54      2.78 o
 -12   1  11       25.88       24.15      1.84 o
 -11   1  11       21.94       20.42      1.79 o
 -10   1  11        6.58        8.74      1.77 o
  -9   1  11      177.94      183.52      3.72 o
  -8   1  11      152.24      143.88      2.55 o
  -7   1  11       96.73       88.02      2.16 o
  -6   1  11       12.08       12.59      1.81 o
  -5   1  11       24.75       22.62      1.93 o
  -4   1  11       28.40       27.59      2.14 o
  -3   1  11        2.25        2.39      1.87 o
  -2   1  11        0.16        0.81      1.88 o
  -1   1  11       18.29       14.59      2.11 o
   0   1  11       23.30       17.24      2.03 o
   1   1  11        8.09        7.38      2.08 o
   2   1  11        9.44        9.18      2.05 o
   3   1  11        7.39        6.26      2.12 o
   4   1  11      135.08      135.69      2.47 o
   5   1  11       15.25       19.86      2.30 o
   6   1  11       16.53       16.17      2.42 o
   7   1  11        0.00        0.54      2.43 o
   8   1  11       46.51       43.72      3.42 o
   9   1  11       21.92       23.03      3.51 o
  10   1  11       70.10       72.51      3.04 o
  11   1  11        0.60        4.26      3.23 o
 -18   2  11       86.99       85.78      3.54 o
 -17   2  11       18.70       15.17      2.15 o
 -16   2  11       32.35       35.22      2.20 o
 -15   2  11       19.74       23.46      2.10 o
 -14   2  11       38.49       42.64      2.09 o
 -13   2  11        6.85        7.67      1.96 o
 -12   2  11      117.98      109.42      2.45 o
 -11   2  11       19.72       22.37      1.91 o
 -10   2  11      175.74      180.16      2.69 o
  -9   2  11     1177.16     1220.17     14.54 o
  -8   2  11        7.02        8.49      1.86 o
  -7   2  11      992.99      988.72     10.75 o
  -6   2  11      393.91      401.67      4.66 o
  -5   2  11       58.17       56.36      2.00 o
  -4   2  11       16.17       17.14      1.99 o
  -3   2  11      194.40      193.60      2.50 o
  -2   2  11       51.31       54.99      2.02 o
  -1   2  11       25.45       27.46      2.10 o
   0   2  11        6.77        6.63      2.28 o
   1   2  11      180.34      175.74      2.89 o
   2   2  11       38.68       37.25      2.38 o
   3   2  11       27.84       32.56      2.41 o
   4   2  11        2.61        5.57      2.42 o
   5   2  11      105.62      107.44      2.73 o
   6   2  11        2.26        5.51      2.64 o
   7   2  11      130.87      133.42      2.96 o
   8   2  11       12.25       15.76      2.78 o
   9   2  11        8.70       13.60      3.41 o
  10   2  11       18.42       14.04      3.26 o
  11   2  11       64.01       71.39      3.07 o
 -17   3  11       85.01       84.82      2.65 o
 -16   3  11       48.54       43.28      2.16 o
 -15   3  11        0.06        1.55      1.96 o
 -14   3  11       94.47       93.48      2.16 o
 -13   3  11      263.07      260.61      4.37 o
 -12   3  11       83.15       78.40      2.09 o
 -11   3  11        0.36        2.79      1.90 o
 -10   3  11       22.16       25.41      1.96 o
  -9   3  11        2.01        3.97      1.92 o
  -8   3  11        9.59        7.65      1.92 o
  -7   3  11      140.63      137.30      2.45 o
  -6   3  11       38.09       38.70      2.10 o
  -5   3  11        8.35        6.50      2.15 o
  -4   3  11      209.46      215.77      2.58 o
  -3   3  11      189.88      191.48      2.59 o
  -2   3  11        9.96       13.28      2.16 o
  -1   3  11       58.54       51.86      2.27 o
   0   3  11       23.43       22.66      2.31 o
   1   3  11       24.17       29.84      2.36 o
   2   3  11       31.92       36.24      2.61 o
   3   3  11      137.49      143.80      2.83 o
   4   3  11       84.39       79.17      2.74 o
   5   3  11      140.08      138.38      4.36 o
   6   3  11      204.45      202.27      3.41 o
   7   3  11       54.62       62.76      2.94 o
   8   3  11       15.34       13.01      3.21 o
   9   3  11        4.80        9.64      3.16 o
  10   3  11       77.43       78.89      5.05 o
 -16   4  11       31.38       32.86      2.17 o
 -15   4  11       95.47       91.10      3.65 o
 -14   4  11       51.75       55.17      2.11 o
 -13   4  11        0.33        0.92      2.03 o
 -12   4  11       14.93       15.60      2.04 o
 -11   4  11        3.77        4.62      2.01 o
 -10   4  11      156.53      160.60      3.43 o
  -9   4  11       57.07       59.77      2.12 o
  -8   4  11       26.66       27.06      2.11 o
  -7   4  11      291.57      289.36      4.57 o
  -6   4  11      338.01      314.38      5.27 o
  -5   4  11       73.10       75.32      2.34 o
  -4   4  11        4.45        5.68      2.29 o
  -3   4  11       79.20       74.47      2.51 o
  -2   4  11      233.24      224.15      3.10 o
  -1   4  11      152.73      155.06      2.58 o
   0   4  11       50.90       58.38      2.43 o
   1   4  11        5.25        7.60      2.45 o
   2   4  11        7.32        8.94      2.51 o
   3   4  11       26.77       29.45      2.98 o
   4   4  11      121.73      129.45      3.52 o
   5   4  11       17.41       18.19      3.28 o
   6   4  11      102.39      104.14      3.84 o
   7   4  11      129.47      138.21      6.61 o
   8   4  11       60.66       65.99      3.36 o
 -13   5  11       31.12       33.09      2.07 o
 -12   5  11       60.61       57.39      2.29 o
 -11   5  11       38.68       45.89      2.73 o
 -10   5  11       40.64       37.34      2.21 o
  -9   5  11       71.51       61.25      2.33 o
  -8   5  11      225.76      226.24      4.68 o
  -7   5  11       31.95       34.64      2.48 o
  -6   5  11       21.76       25.69      2.39 o
  -5   5  11        6.21        6.94      2.18 o
  -4   5  11        0.49        3.26      2.16 o
  -3   5  11        3.09        5.84      2.23 o
  -2   5  11        3.22        5.42      2.26 o
  -1   5  11        4.57        3.62      2.35 o
   0   5  11       45.44       47.00      2.46 o
   1   5  11        3.71        7.26      2.71 o
   2   5  11        6.14        8.96      2.83 o
   3   5  11       16.30       17.43      2.94 o
   4   5  11       59.44       51.13      3.28 o
   5   5  11       64.13       61.84      3.39 o
   6   5  11       15.20       16.23      3.15 o
 -10   6  11      120.88      107.85      4.56 o
  -9   6  11       33.42       24.74      2.60 o
  -8   6  11       18.28       16.96      2.45 o
  -7   6  11        0.68       -0.80      2.34 o
  -6   6  11       53.88       54.14      2.52 o
  -5   6  11       35.65       36.74      2.25 o
  -4   6  11        2.02        5.44      2.36 o
  -3   6  11        0.08        2.40      2.41 o
  -2   6  11       40.74       48.95      2.59 o
  -1   6  11       71.90       70.53      2.68 o
   0   6  11       41.88       45.50      2.94 o
   1   6  11       35.19       38.90      2.97 o
   2   6  11        0.91        2.69      2.92 o
 -18   0  12      119.57      123.61      4.77 o
 -17   0  12      157.49      163.63      7.16 o
 -16   0  12        0.46        7.10      2.76 o
 -15   0  12       48.13       57.29      4.00 o
 -14   0  12      279.28      301.93     10.84 o
 -13   0  12      196.23      200.08      7.58 o
 -12   0  12      128.42      137.47      5.26 o
 -11   0  12       69.78       76.95      2.88 o
 -10   0  12      221.68      222.86      6.43 o
  -9   0  12       61.95       60.83      2.91 o
  -8   0  12      456.23      455.01      7.88 o
  -7   0  12        1.34        4.23      2.59 o
  -6   0  12      531.35      534.62     10.68 o
  -5   0  12      379.12      367.30      5.36 o
  -4   0  12      632.92      626.23      8.78 o
  -3   0  12        1.36        3.59      2.77 o
  -2   0  12      246.65      239.87      3.61 o
  -1   0  12      247.31      274.29      3.62 o
   0   0  12      921.26      897.40     10.15 o
   1   0  12      137.53      135.70      3.41 o
   2   0  12        0.00        1.78      2.92 o
   3   0  12       99.42       98.96      3.54 o
   4   0  12       62.04       71.19      3.61 o
   5   0  12       47.14       49.70      3.66 o
   6   0  12       45.37       51.03      3.71 o
   7   0  12      409.39      424.76      5.45 o
   8   0  12      134.66      124.56      4.96 o
   9   0  12       35.93       48.34      4.28 o
  10   0  12        7.62       10.27      5.73 o
 -18   1  12       25.10       25.24      2.16 o
 -17   1  12       29.11       37.52      2.22 o
 -16   1  12       78.03       79.29      3.48 o
 -15   1  12       96.18       83.01      2.15 o
 -14   1  12       70.77       66.77      2.04 o
 -13   1  12       20.68       24.93      1.91 o
 -12   1  12       70.84       78.35      2.00 o
 -11   1  12      126.82      127.09      2.35 o
 -10   1  12       85.28       82.64      2.23 o
  -9   1  12        0.74        2.23      2.00 o
  -8   1  12        0.50       -0.01      1.93 o
  -7   1  12      189.36      194.19      2.79 o
  -6   1  12      125.65      124.18      2.19 o
  -5   1  12       99.65       93.10      2.43 o
  -4   1  12       86.84       91.72      2.16 o
  -3   1  12      394.20      378.14      2.84 o
  -2   1  12      281.63      275.67      2.79 o
  -1   1  12       82.32       65.70      2.27 o
   0   1  12      223.61      211.54      2.58 o
   1   1  12      169.61      174.70      2.51 o
   2   1  12      110.57      118.67      2.39 o
   3   1  12       33.37       38.78      2.32 o
   4   1  12       14.82       13.95      2.28 o
   5   1  12        7.73       11.20      2.54 o
   6   1  12       14.29       11.56      2.94 o
   7   1  12       32.73       28.46      2.85 o
   8   1  12       17.83       15.87      2.98 o
   9   1  12        1.33        4.04      2.79 o
  10   1  12       54.09       61.66      4.09 o
 -17   2  12       39.59       42.71      2.32 o
 -16   2  12       15.30       16.44      2.26 o
 -15   2  12       12.08       12.77      2.12 o
 -14   2  12       44.30       45.39      2.18 o
 -13   2  12       31.76       34.41      2.00 o
 -12   2  12        1.45        3.01      1.99 o
 -11   2  12        1.44        1.36      1.85 o
 -10   2  12       31.03       33.06      2.04 o
  -9   2  12      132.63      129.77      4.23 o
  -8   2  12       15.01       17.21      1.92 o
  -7   2  12      117.25      122.92      2.17 o
  -6   2  12      327.64      328.61      4.05 o
  -5   2  12      410.42      412.18      5.35 o
  -4   2  12      153.67      150.56      2.27 o
  -3   2  12        0.52        2.59      2.04 o
  -2   2  12      178.35      174.22      2.46 o
  -1   2  12      486.94      471.28      5.66 o
   0   2  12      349.49      343.88      4.08 o
   1   2  12      129.61      129.17      2.61 o
   2   2  12        0.42        2.15      2.41 o
   3   2  12       57.92       56.71      2.47 o
   4   2  12      207.59      205.85      3.00 o
   5   2  12      192.47      188.14      3.33 o
   6   2  12        1.55        3.32      2.75 o
   7   2  12       41.82       45.70      2.91 o
   8   2  12       53.25       58.98      3.12 o
   9   2  12       15.80       16.50      2.88 o
 -16   3  12       27.46       27.58      2.20 o
 -15   3  12       24.76       26.01      2.19 o
 -14   3  12        0.02        1.02      2.03 o
 -13   3  12        2.79        3.77      2.02 o
 -12   3  12        9.41       10.04      1.96 o
 -11   3  12       16.94       20.50      2.04 o
 -10   3  12       86.83       87.41      2.19 o
  -9   3  12       89.72       91.62      2.34 o
  -8   3  12       68.69       65.36      2.19 o
  -7   3  12       12.52       12.83      2.08 o
  -6   3  12        0.46        4.15      2.36 o
  -5   3  12       71.91       71.79      2.31 o
  -4   3  12       61.74       54.56      2.30 o
  -3   3  12       75.24       79.25      2.34 o
  -2   3  12       59.08       54.82      2.37 o
  -1   3  12       69.46       72.23      2.53 o
   0   3  12       20.76       18.31      2.57 o
   1   3  12      101.58       92.27      2.64 o
   2   3  12       34.99       35.13      2.66 o
   3   3  12       64.92       61.73      2.91 o
   4   3  12        6.62        8.09      2.99 o
   5   3  12       28.87       23.62      2.89 o
   6   3  12       41.36       39.74      3.24 o
   7   3  12        2.57        3.27      3.21 o
   8   3  12       10.85       10.97      3.32 o
 -14   4  12        0.04        0.73      2.09 o
 -13   4  12        9.54       12.32      2.14 o
 -12   4  12       34.76       31.85      2.17 o
 -11   4  12       72.80       69.62      2.23 o
 -10   4  12      101.81       91.85      2.51 o
  -9   4  12       20.12       22.23      2.17 o
  -8   4  12       58.52       55.10      2.22 o
  -7   4  12        0.20        0.90      2.54 o
  -6   4  12        7.68        6.44      2.34 o
  -5   4  12        0.06        3.38      2.23 o
  -4   4  12       21.00       20.82      2.31 o
  -3   4  12        6.17        9.54      2.26 o
  -2   4  12        1.11        4.52      2.30 o
  -1   4  12       12.37       11.86      2.37 o
   0   4  12       15.69       15.97      2.46 o
   1   4  12        0.56        3.53      2.50 o
   2   4  12        7.55        9.20      2.50 o
   3   4  12        3.04        6.35      2.59 o
   4   4  12        0.29        2.84      2.98 o
   5   4  12        4.92        5.89      3.06 o
   6   4  12        0.35       -1.60      3.17 o
 -11   5  12        1.30        2.72      2.17 o
 -10   5  12        0.00        1.73      2.21 o
  -9   5  12        2.79        5.44      2.18 o
  -8   5  12        0.93        1.73      2.62 o
  -7   5  12        0.64        1.01      2.25 o
  -6   5  12       15.15       14.46      2.18 o
  -5   5  12       37.66       35.09      2.55 o
  -4   5  12        5.60        8.05      2.43 o
  -3   5  12       18.77       18.01      2.46 o
  -2   5  12        9.22        9.08      2.47 o
  -1   5  12       36.12       37.59      2.68 o
   0   5  12       33.96       34.53      2.63 o
   1   5  12        0.81        4.16      2.59 o
   2   5  12       24.80       21.24      2.80 o
   3   5  12        7.37        6.53      2.82 o
   4   5  12        1.21        2.86      3.54 o
  -5   6  12       33.60       30.73      2.88 o
  -4   6  12       17.30       18.83      2.62 o
  -3   6  12        4.68        7.28      2.52 o
 -16   1  13       60.09       62.76      2.40 o
 -15   1  13        3.13        4.24      2.05 o
 -14   1  13       21.05       20.56      2.02 o
 -13   1  13        6.15        7.38      1.92 o
 -12   1  13        4.74        4.96      2.08 o
 -11   1  13        3.70        6.49      2.16 o
 -10   1  13       56.68       57.38      2.28 o
  -9   1  13        0.03        2.33      2.13 o
  -8   1  13       54.21       50.67      2.02 o
  -7   1  13        5.00        5.19      1.91 o
  -6   1  13       10.88       12.38      2.17 o
  -5   1  13       24.23       22.97      2.18 o
  -4   1  13       24.90       24.79      2.18 o
  -3   1  13        1.12        2.73      2.38 o
  -2   1  13      128.04      119.66      2.48 o
  -1   1  13        0.07        2.07      2.12 o
   0   1  13       15.63       12.40      2.11 o
   1   1  13        1.58        1.82      2.24 o
   2   1  13       16.54       16.75      2.35 o
   3   1  13        1.78        2.75      2.41 o
   4   1  13       10.89        7.43      2.41 o
   5   1  13       59.91       67.97      2.82 o
   6   1  13        2.02        1.96      2.83 o
   7   1  13       24.05       24.68      3.07 o
   8   1  13        0.40        0.13      3.02 o
 -16   2  13       49.98       51.81      2.29 o
 -15   2  13        1.11        3.57      2.04 o
 -14   2  13       63.67       71.45      2.78 o
 -13   2  13       13.82       16.44      2.08 o
 -12   2  13        9.21        8.89      2.02 o
 -11   2  13       76.45       69.89      2.13 o
 -10   2  13      122.32      120.81      2.60 o
  -9   2  13       62.81       68.49      2.18 o
  -8   2  13       31.67       25.71      2.01 o
  -7   2  13        9.32        6.98      1.95 o
  -6   2  13        5.84        5.21      2.25 o
  -5   2  13        2.53        5.02      2.04 o
  -4   2  13      126.69      126.79      2.39 o
  -3   2  13       65.13       59.66      2.35 o
  -2   2  13       32.96       26.73      2.21 o
  -1   2  13       15.17       13.22      2.58 o
   0   2  13        4.74        6.85      2.35 o
   1   2  13       70.38       70.40      2.65 o
   2   2  13       53.78       51.89      2.79 o
   3   2  13        0.02        1.64      2.67 o
   4   2  13       24.37       27.42      2.95 o
   5   2  13      130.24      134.30      3.37 o
   6   2  13      116.36      117.33      3.30 o
   7   2  13        0.63        1.94      3.09 o
 -14   3  13        0.02        0.37      2.14 o
 -13   3  13       13.75       11.43      2.09 o
 -12   3  13       29.38       30.79      2.11 o
 -11   3  13        5.52        5.86      2.06 o
 -10   3  13        1.79        2.98      2.10 o
  -9   3  13        0.98        5.23      2.09 o
  -8   3  13        1.78        4.44      2.14 o
  -7   3  13        7.66       10.59      2.31 o
  -6   3  13        7.95        9.78      2.25 o
  -5   3  13       18.83       21.95      2.28 o
  -4   3  13        4.47        5.87      2.34 o
  -3   3  13       60.12       63.48      2.53 o
  -2   3  13      303.79      296.47      7.50 o
  -1   3  13       44.00       44.94      2.41 o
   0   3  13       45.99       40.63      2.76 o
   1   3  13       69.57       64.61      2.62 o
   2   3  13       41.26       40.64      2.78 o
   3   3  13       53.29       61.21      2.86 o
   4   3  13       19.06       21.59      3.15 o
   5   3  13       17.60       24.66      3.19 o
   6   3  13       27.49       30.35      3.43 o
 -12   4  13        0.23        3.04      2.21 o
 -11   4  13        3.34        3.42      2.17 o
 -10   4  13        0.03       -2.15      2.22 o
  -9   4  13       76.21       76.10      2.37 o
  -8   4  13      120.88      116.86      3.48 o
  -7   4  13        1.62        4.27      2.36 o
  -6   4  13       61.15       54.18      2.65 o
  -5   4  13      113.31      107.58      2.77 o
  -4   4  13      127.19      124.17      2.61 o
  -3   4  13       43.21       42.25      2.40 o
  -2   4  13        3.50        5.49      2.35 o
  -1   4  13       20.20       19.24      2.59 o
   0   4  13       45.24       45.85      2.69 o
   1   4  13       53.31       56.61      2.76 o
   2   4  13       37.56       36.14      2.97 o
   3   4  13        7.95        9.05      2.92 o
   4   4  13       15.56       14.81      3.11 o
  -8   5  13        2.95        3.53      2.51 o
  -7   5  13        9.57        8.37      2.50 o
  -6   5  13       38.91       40.01      2.57 o
  -5   5  13       44.23       48.48      2.67 o
  -4   5  13        9.73       10.73      2.56 o
  -3   5  13        0.02        5.24      2.63 o
  -2   5  13        0.05        2.83      2.60 o
  -1   5  13        5.74        5.97      2.73 o
   0   5  13        0.45        1.76      2.60 o
 -15   0  14      141.76      142.22     10.84 o
 -14   0  14        5.98        8.22      3.01 o
 -13   0  14      101.92      121.03      7.51 o
 -12   0  14      134.01      133.00      8.38 o
 -11   0  14      174.33      172.46      7.81 o
 -10   0  14       36.21       35.48      3.17 o
  -9   0  14      284.45      298.54      6.08 o
  -8   0  14      439.79      447.46     14.39 o
  -7   0  14       37.72       39.43      3.94 o
  -6   0  14       27.31       32.25      3.13 o
  -5   0  14       83.26       81.95      3.17 o
  -4   0  14      278.32      274.59      3.94 o
  -3   0  14      658.50      595.34      7.64 o
  -2   0  14       27.90       32.82      2.94 o
  -1   0  14        2.34        3.06      3.01 o
   0   0  14        0.03        1.82      3.40 o
   1   0  14        0.07       -0.01      3.39 o
   2   0  14       37.36       29.74      3.60 o
   3   0  14       13.55       10.45      3.49 o
   4   0  14        2.83        1.62      3.70 o
   5   0  14        3.16        4.17      3.89 o
 -14   1  14       11.09        7.26      2.26 o
 -13   1  14        1.50        0.40      2.20 o
 -12   1  14       14.92       15.12      2.28 o
 -11   1  14       37.60       37.79      2.33 o
 -10   1  14       73.27       72.27      2.22 o
  -9   1  14        6.62        7.15      2.05 o
  -8   1  14        0.40        0.97      2.04 o
  -7   1  14       19.93       24.29      2.43 o
  -6   1  14       45.47       49.04      2.15 o
  -5   1  14       57.36       63.60      2.34 o
  -4   1  14       18.82       21.60      2.37 o
  -3   1  14        0.25        1.90      2.08 o
  -2   1  14      208.21      193.08      2.74 o
  -1   1  14      186.97      167.27      2.69 o
   0   1  14        0.91        3.30      2.39 o
   1   1  14       49.77       42.49      2.42 o
   2   1  14       36.01       32.94      2.43 o
   3   1  14       65.28       68.30      2.69 o
   4   1  14       93.25      102.20      2.87 o
   5   1  14        6.60        8.23      2.63 o
 -14   2  14        2.27        6.17      2.07 o
 -13   2  14       15.02       14.27      2.13 o
 -12   2  14       14.88       15.40      2.15 o
 -11   2  14        0.50        1.67      2.13 o
 -10   2  14       11.35       12.16      2.10 o
  -9   2  14       60.59       55.60      2.20 o
  -8   2  14      181.71      177.13      3.65 o
  -7   2  14       58.03       58.26      3.03 o
  -6   2  14       17.87       17.66      2.07 o
  -5   2  14      131.53      126.35      2.61 o
  -4   2  14      282.12      275.55      4.02 o
  -3   2  14      155.57      152.37      2.69 o
  -2   2  14       18.23       17.64      2.72 o
  -1   2  14       13.99        9.88      2.64 o
   0   2  14       58.44       50.00      2.80 o
   1   2  14       66.43       58.79      2.66 o
   2   2  14       27.96       25.81      2.86 o
   3   2  14        3.64        3.37      2.89 o
   4   2  14        3.04        4.21      3.11 o
 -12   3  14        0.55        3.36      2.23 o
 -11   3  14        8.06        8.44      2.24 o
 -10   3  14        0.02        3.61      2.19 o
  -9   3  14        9.02       11.60      2.21 o
  -8   3  14        2.48        3.81      2.43 o
  -7   3  14       23.53       21.25      2.31 o
  -6   3  14       26.80       24.83      2.33 o
  -5   3  14       16.11       18.20      2.52 o
  -4   3  14        0.00        1.66      2.40 o
  -3   3  14       74.46       67.58      3.09 o
  -2   3  14       24.24       24.13      2.60 o
  -1   3  14        7.76       12.65      2.79 o
   0   3  14       21.35       16.35      2.66 o
   1   3  14        7.11        8.01      2.61 o
   2   3  14        2.06        4.47      2.72 o
   3   3  14        0.38        1.12      3.05 o
  -9   4  14        6.48        7.08      2.64 o
  -8   4  14        1.01        1.47      2.40 o
  -7   4  14       30.88       34.78      2.61 o
  -6   4  14       26.37       29.25      2.63 o
  -5   4  14        0.55        0.91      2.38 o
  -4   4  14        0.53       -0.25      2.57 o
  -3   4  14        4.31        3.77      2.62 o
  -2   4  14       31.71       30.22      2.64 o
  -1   4  14       22.91       22.15      2.80 o
   0   4  14        0.18        2.05      2.78 o
 -12   1  15        3.52        4.95      2.17 o
 -11   1  15        3.73        4.19      2.20 o
 -10   1  15        6.63        9.17      2.17 o
  -9   1  15        2.45        4.56      2.20 o
  -8   1  15        0.05        3.47      2.39 o
  -7   1  15        2.58        4.85      2.16 o
  -6   1  15        2.08        2.60      2.32 o
  -5   1  15        3.15        6.89      2.33 o
  -4   1  15        0.44        1.64      2.39 o
  -3   1  15       24.68       23.27      2.29 o
  -2   1  15        5.31        3.16      2.24 o
  -1   1  15        7.46        5.70      2.44 o
   0   1  15        4.84        5.71      2.41 o
   1   1  15        0.70        2.10      2.63 o
   2   1  15        6.09        7.00      2.42 o
 -11   2  15        0.07        1.96      2.30 o
 -10   2  15       86.95       90.21      2.40 o
  -9   2  15       14.49       18.49      2.30 o
  -8   2  15      203.52      198.22      5.57 o
  -7   2  15      156.47      149.42      2.68 o
  -6   2  15       22.87       22.48      2.32 o
  -5   2  15        3.37        4.42      2.35 o
  -4   2  15        1.11        0.81      2.59 o
  -3   2  15       53.35       45.08      3.32 o
  -2   2  15       47.94       41.04      2.82 o
  -1   2  15        1.61        5.55      2.49 o
   0   2  15       11.56       13.73      2.94 o
   1   2  15       10.24       13.18      2.96 o
  -8   3  15       11.07       10.52      2.43 o
  -7   3  15        1.88        2.87      2.50 o
  -6   3  15        0.29        1.76      2.57 o
  -5   3  15        5.56        7.50      2.58 o
  -4   3  15        8.44       10.84      2.57 o
  -3   3  15        0.32        3.19      2.57 o
  -2   3  15       49.48       51.35      3.31 o
  -7   0  16      221.95      204.79      6.55 o
  -6   0  16      169.34      166.31      4.66 o
  -5   0  16       48.47       58.68      3.65 o
  -4   0  16        0.66        3.20      3.13 o
  -3   0  16       34.33       40.98      3.53 o
  -5   1  16       28.46       27.17      2.53 o
 
